# Supplementary material for: Quantification of Visual Field Variability in Glaucoma: Implications for Visual Field Prediction and Modeling
Source: Transl Vis Sci Technol. 2019 Oct 17;8(5):25. doi: 10.1167/tvst.8.5.25 (PMC6798312; doi:10.1167/tvst.8.5.25)
Supplement: Supplement 7 [file tvst-08-05-19_s07.zip]

Archive with 3 entries (3 files):
- tvst-08-05-19_s07.csv
- tvst-08-05-19_s08.csv
- tvst-08-05-19_s09.csv
