# Supplementary material for: Quantification of Visual Field Variability in Glaucoma: Implications for Visual Field Prediction and Modeling
Source: Transl Vis Sci Technol. 2019 Oct 17;8(5):25. doi: 10.1167/tvst.8.5.25 (PMC6798312; doi:10.1167/tvst.8.5.25)
Supplement: Supplement 7 [file tvst-08-05-19_s07.zip › tvst-08-05-19_s07.csv]

EID	VF_NUM	LOCATION	OBSERVED	FITTED	RESIDUAL
4567	1	1	22	22.87	-0.870000000000001
4567	2	1	24	23.16	0.84
4567	3	1	24	23.52	0.48
4567	4	1	24	23.79	0.210000000000001
4567	5	1	23	24.12	-1.12
4567	6	1	25	24.69	0.309999999999999
4567	1	2	22	23.72	-1.72
4567	2	2	24	24.17	-0.170000000000002
4567	3	2	26	24.72	1.28
4567	4	2	27	25.11	1.89
4567	5	2	24	25.59	-1.59
4567	6	2	26	26.38	-0.379999999999999
4567	1	3	25	25.5	-0.5
4567	2	3	26	25.21	0.789999999999999
4567	3	3	26	24.84	1.16
4567	4	3	23	24.56	-1.56
4567	5	3	24	24.21	-0.210000000000001
4567	6	3	24	23.59	0.41
4567	1	4	26	25.95	0.0500000000000007
4567	2	4	24	25.23	-1.23
4567	3	4	28	24.35	3.65
4567	4	4	22	23.7	-1.7
4567	5	4	22	22.9	-0.899999999999999
4567	6	4	22	21.5	0.5
4567	1	5	27	26.27	0.73
4567	2	5	25	26.17	-1.17
4567	3	5	27	26.03	0.969999999999999
4567	4	5	24	25.93	-1.93
4567	5	5	28	25.8	2.2
4567	6	5	25	25.57	-0.57
4567	1	6	27	28.12	-1.12
4567	2	6	27	28.21	-1.21
4567	3	6	30	28.32	1.68
4567	4	6	27	28.4	-1.4
4567	5	6	31	28.51	2.49
4567	6	6	26	28.69	-2.69
4567	1	7	27	26.04	0.960000000000001
4567	2	7	27	26.8	0.199999999999999
4567	3	7	27	27.66	-0.66
4567	4	7	26	28.24	-2.24
4567	5	7	30	28.9	1.1
4567	6	7	30	29.91	0.0899999999999999
4567	1	8	28	27.64	0.359999999999999
4567	2	8	28	27.36	0.640000000000001
4567	3	8	27	27	0
4567	4	8	26	26.73	-0.73
4567	5	8	25	26.39	-1.39
4567	6	8	27	25.79	1.21
4567	1	9	26	26.4	-0.399999999999999
4567	2	9	26	26.08	-0.0799999999999983
4567	3	9	27	25.68	1.32
4567	4	9	26	25.38	0.620000000000001
4567	5	9	23	25	-2
4567	6	9	25	24.33	0.670000000000002
4567	1	10	31	28.52	2.48
4567	2	10	25	27.66	-2.66
4567	3	10	26	26.61	-0.609999999999999
4567	4	10	26	25.83	0.170000000000002
4567	5	10	26	24.88	1.12
4567	6	10	23	23.23	-0.23
4567	1	11	25	25.09	-0.0899999999999999
4567	2	11	25	25.43	-0.43
4567	3	11	27	25.85	1.15
4567	4	11	25	26.15	-1.15
4567	5	11	27	26.52	0.48
4567	6	11	27	27.15	-0.149999999999999
4567	1	12	28	28.37	-0.370000000000001
4567	2	12	29	28.36	0.640000000000001
4567	3	12	28	28.34	-0.34
4567	4	12	28	28.33	-0.329999999999998
4567	5	12	29	28.31	0.690000000000001
4567	6	12	28	28.27	-0.27
4567	1	13	27	28.65	-1.65
4567	2	13	28	28.77	-0.77
4567	3	13	31	28.92	2.08
4567	4	13	29	29.03	-0.0300000000000011
4567	5	13	30	29.17	0.829999999999998
4567	6	13	28	29.41	-1.41
4567	1	14	27	26.9	0.100000000000001
4567	2	14	26	27.32	-1.32
4567	3	14	29	27.83	1.17
4567	4	14	28	28.2	-0.199999999999999
4567	5	14	29	28.64	0.359999999999999
4567	6	14	29	29.36	-0.359999999999999
4567	1	15	30	29.36	0.640000000000001
4567	2	15	28	29.06	-1.06
4567	3	15	30	28.68	1.32
4567	4	15	28	28.39	-0.390000000000001
4567	5	15	27	28.03	-1.03
4567	6	15	28	27.39	0.609999999999999
4567	1	16	27	27.93	-0.93
4567	2	16	28	27.67	0.329999999999998
4567	3	16	28	27.33	0.670000000000002
4567	4	16	28	27.08	0.920000000000002
4567	5	16	26	26.76	-0.760000000000002
4567	6	16	26	26.18	-0.18
4567	1	17	27	28.01	-1.01
4567	2	17	28	27.54	0.460000000000001
4567	3	17	28	26.95	1.05
4567	4	17	27	26.5	0.5
4567	5	17	25	25.96	-0.960000000000001
4567	6	17	25	24.98	0.0199999999999996
4567	1	18	24	24.87	-0.870000000000001
4567	2	18	26	25.04	0.960000000000001
4567	3	18	25	25.25	-0.25
4567	4	18	26	25.41	0.59
4567	5	18	25	25.61	-0.609999999999999
4567	6	18	26	25.96	0.0399999999999991
4567	1	19	24	25.12	-1.12
4567	2	19	26	25.3	0.699999999999999
4567	3	19	26	25.51	0.489999999999998
4567	4	19	24	25.68	-1.68
4567	5	19	28	25.88	2.12
4567	6	19	25	26.23	-1.23
4567	1	20	25	27.47	-2.47
4567	2	20	27	28.03	-1.03
4567	3	20	30	28.65	1.35
4567	4	20	28	29.08	-1.08
4567	5	20	32	29.56	2.44
4567	6	20	27	30.29	-3.29
4567	1	21	28	28.25	-0.25
4567	2	21	29	29	0
4567	3	21	31	29.83	1.17
4567	4	21	29	30.39	-1.39
4567	5	21	31	30.99	0.0100000000000016
4567	6	21	32	31.89	0.109999999999999
4567	1	22	30	30.87	-0.870000000000001
4567	2	22	30	30.88	-0.879999999999999
4567	3	22	33	30.9	2.1
4567	4	22	29	30.92	-1.92
4567	5	22	32	30.93	1.07
4567	6	22	30	30.97	-0.969999999999999
4567	1	23	32	30.81	1.19
4567	2	23	29	30.96	-1.96
4567	3	23	31	31.16	-0.16
4567	4	23	32	31.3	0.699999999999999
4567	5	23	31	31.48	-0.48
4567	6	23	32	31.79	0.210000000000001
4567	1	24	33	31.65	1.35
4567	2	24	30	31.48	-1.48
4567	3	24	31	31.26	-0.260000000000002
4567	4	24	32	31.1	0.899999999999999
4567	5	24	30	30.89	-0.890000000000001
4567	6	24	31	30.52	0.48
4567	1	25	27	26.2	0.800000000000001
4567	2	25	23	26.55	-3.55
4567	3	25	28	26.96	1.04
4567	4	25	28	27.27	0.73
4567	5	25	29	27.65	1.35
4567	6	25	27	28.29	-1.29
4567	1	27	26	25.82	0.18
4567	2	27	27	25.76	1.24
4567	3	27	24	25.67	-1.67
4567	4	27	24	25.6	-1.6
4567	5	27	28	25.52	2.48
4567	6	27	25	25.37	-0.370000000000001
4567	1	28	25	25.57	-0.57
4567	2	28	24	25.65	-1.65
4567	3	28	27	25.75	1.25
4567	4	28	26	25.83	0.170000000000002
4567	5	28	28	25.93	2.07
4567	6	28	24	26.1	-2.1
4567	1	29	26	27.33	-1.33
4567	2	29	27	27.57	-0.57
4567	3	29	29	27.86	1.14
4567	4	29	28	28.07	-0.0700000000000003
4567	5	29	30	28.33	1.67
4567	6	29	27	28.76	-1.76
4567	1	30	28	28.51	-0.510000000000002
4567	2	30	29	28.9	0.100000000000001
4567	3	30	29	29.35	-0.350000000000001
4567	4	30	30	29.68	0.32
4567	5	30	31	30.07	0.93
4567	6	30	30	30.7	-0.699999999999999
4567	1	31	32	31.77	0.23
4567	2	31	30	31.67	-1.67
4567	3	31	34	31.54	2.46
4567	4	31	31	31.45	-0.449999999999999
4567	5	31	31	31.33	-0.329999999999998
4567	6	31	31	31.11	-0.109999999999999
4567	1	32	31	31.03	-0.0300000000000011
4567	2	32	31	31.14	-0.140000000000001
4567	3	32	32	31.28	0.719999999999999
4567	4	32	31	31.39	-0.390000000000001
4567	5	32	31	31.52	-0.52
4567	6	32	32	31.75	0.25
4567	1	33	31	30.95	0.0500000000000007
4567	2	33	30	30.91	-0.91
4567	3	33	32	30.85	1.15
4567	4	33	30	30.81	-0.809999999999999
4567	5	33	32	30.75	1.25
4567	6	33	30	30.65	-0.649999999999999
4567	1	34	0	3.03	-3.03
4567	2	34	19	2.93	16.07
4567	3	34	0	2.8	-2.8
4567	4	34	0	2.71	-2.71
4567	5	34	22	2.59	19.41
4567	6	34	0	2.39	-2.39
4567	1	36	26	26.26	-0.260000000000002
4567	2	36	27	25.79	1.21
4567	3	36	23	25.21	-2.21
4567	4	36	24	24.78	-0.780000000000001
4567	5	36	28	24.24	3.76
4567	6	36	22	23.28	-1.28
4567	1	37	25	22.73	2.27
4567	2	37	26	25.87	0.129999999999999
4567	3	37	29	28.67	0.329999999999998
4567	4	37	28	30.16	-2.16
4567	5	37	31	31.48	-0.48
4567	6	37	37	32.89	4.11
4567	1	38	28	29.22	-1.22
4567	2	38	30	29.56	0.440000000000001
4567	3	38	30	29.96	0.0399999999999991
4567	4	38	30	30.25	-0.25
4567	5	38	32	30.58	1.42
4567	6	38	30	31.13	-1.13
4567	1	39	30	30.45	-0.449999999999999
4567	2	39	28	30.57	-2.57
4567	3	39	33	30.73	2.27
4567	4	39	30	30.84	-0.84
4567	5	39	32	30.98	1.02
4567	6	39	30	31.23	-1.23
4567	1	40	32	31.47	0.530000000000001
4567	2	40	29	31.24	-2.24
4567	3	40	33	30.95	2.05
4567	4	40	30	30.73	-0.73
4567	5	40	32	30.45	1.55
4567	6	40	29	29.95	-0.949999999999999
4567	1	41	30	29.99	0.0100000000000016
4567	2	41	28	30.1	-2.1
4567	3	41	31	30.24	0.760000000000002
4567	4	41	32	30.34	1.66
4567	5	41	30	30.47	-0.469999999999999
4567	6	41	30	30.69	-0.690000000000001
4567	1	42	23	31.79	-8.79
4567	2	42	22	22.53	-0.530000000000001
4567	3	42	23	14.52	8.48
4567	4	42	7	10.37	-3.37
4567	5	42	14	6.78	7.22
4567	6	42	2	3.12	-1.12
4567	1	43	22	21.09	0.91
4567	2	43	22	20.56	1.44
4567	3	43	22	19.89	2.11
4567	4	43	17	19.4	-2.4
4567	5	43	14	18.79	-4.79
4567	6	43	22	17.73	4.27
4567	1	44	25	24.27	0.73
4567	2	44	21	24.28	-3.28
4567	3	44	26	24.3	1.7
4567	4	44	24	24.31	-0.309999999999999
4567	5	44	26	24.32	1.68
4567	6	44	23	24.35	-1.35
4567	1	45	28	28.01	-0.0100000000000016
4567	2	45	26	28.23	-2.23
4567	3	45	30	28.5	1.5
4567	4	45	30	28.7	1.3
4567	5	45	28	28.94	-0.940000000000001
4567	6	45	29	29.36	-0.359999999999999
4567	1	46	29	28.64	0.359999999999999
4567	2	46	27	28.73	-1.73
4567	3	46	30	28.84	1.16
4567	4	46	29	28.93	0.0700000000000003
4567	5	46	29	29.03	-0.0300000000000011
4567	6	46	29	29.22	-0.219999999999999
4567	1	47	28	28.48	-0.48
4567	2	47	28	28.62	-0.620000000000001
4567	3	47	30	28.79	1.21
4567	4	47	29	28.91	0.0899999999999999
4567	5	47	29	29.07	-0.0700000000000003
4567	6	47	29	29.34	-0.34
4567	1	48	28	28.66	-0.66
4567	2	48	28	28.54	-0.539999999999999
4567	3	48	31	28.39	2.61
4567	4	48	28	28.27	-0.27
4567	5	48	27	28.13	-1.13
4567	6	48	28	27.86	0.140000000000001
4567	1	49	28	28.53	-0.530000000000001
4567	2	49	28	28.27	-0.27
4567	3	49	30	27.94	2.06
4567	4	49	29	27.69	1.31
4567	5	49	24	27.38	-3.38
4567	6	49	28	26.82	1.18
4567	1	50	30	28.92	1.08
4567	2	50	27	28.33	-1.33
4567	3	50	31	27.6	3.4
4567	4	50	25	27.06	-2.06
4567	5	50	24	26.38	-2.38
4567	6	50	27	25.2	1.8
4567	1	51	25	26.33	-1.33
4567	2	51	27	26.65	0.350000000000001
4567	3	51	28	27.04	0.960000000000001
4567	4	51	28	27.32	0.68
4567	5	51	27	27.67	-0.670000000000002
4567	6	51	28	28.25	-0.25
4567	1	52	25	27.15	-2.15
4567	2	52	26	27.31	-1.31
4567	3	52	30	27.5	2.5
4567	4	52	28	27.64	0.359999999999999
4567	5	52	29	27.82	1.18
4567	6	52	26	28.12	-2.12
4567	1	53	27	27.04	-0.0399999999999991
4567	2	53	27	26.85	0.149999999999999
4567	3	53	28	26.6	1.4
4567	4	53	26	26.41	-0.41
4567	5	53	24	26.18	-2.18
4567	6	53	27	25.75	1.25
4567	1	54	27	28.67	-1.67
4567	2	54	26	28.71	-2.71
4567	3	54	30	28.76	1.24
4567	4	54	32	28.8	3.2
4567	5	54	29	28.85	0.149999999999999
4567	6	54	26	28.94	-2.94
4564	1	1	28	27.25	0.75
4564	2	1	30	27.07	2.93
4564	3	1	29	26.71	2.29
4564	4	1	19	26.37	-7.37
4564	5	1	27	25.98	1.02
4564	6	1	27	25	2
4564	1	2	28	27.04	0.960000000000001
4564	2	2	29	26.83	2.17
4564	3	2	27	26.42	0.579999999999998
4564	4	2	19	26.03	-7.03
4564	5	2	30	25.59	4.41
4564	6	2	25	24.48	0.52
4564	1	3	23	23.55	-0.550000000000001
4564	2	3	26	23.71	2.29
4564	3	3	21	24.01	-3.01
4564	4	3	19	24.29	-5.29
4564	5	3	29	24.6	4.4
4564	6	3	24	25.37	-1.37
4564	1	4	23	22.22	0.780000000000001
4564	2	4	25	22.41	2.59
4564	3	4	17	22.78	-5.78
4564	4	4	20	23.12	-3.12
4564	5	4	27	23.51	3.49
4564	6	4	24	24.44	-0.440000000000001
4564	1	5	27	24.87	2.13
4564	2	5	28	24.78	3.22
4564	3	5	23	24.62	-1.62
4564	4	5	19	24.46	-5.46
4564	5	5	25	24.28	0.719999999999999
4564	6	5	26	23.83	2.17
4564	1	6	29	26.99	2.01
4564	2	6	29	26.77	2.23
4564	3	6	26	26.35	-0.350000000000001
4564	4	6	20	25.95	-5.95
4564	5	6	27	25.5	1.5
4564	6	6	26	24.36	1.64
4564	1	7	28	26.83	1.17
4564	2	7	29	26.84	2.16
4564	3	7	24	26.86	-2.86
4564	4	7	22	26.88	-4.88
4564	5	7	28	26.9	1.1
4564	6	7	28	26.96	1.04
4564	1	8	28	27.08	0.920000000000002
4564	2	8	30	27.07	2.93
4564	3	8	24	27.04	-3.04
4564	4	8	23	27.01	-4.01
4564	5	8	31	26.97	4.03
4564	6	8	27	26.89	0.109999999999999
4564	1	9	27	25.3	1.7
4564	2	9	27	25.44	1.56
4564	3	9	19	25.7	-6.7
4564	4	9	25	25.94	-0.940000000000001
4564	5	9	28	26.2	1.8
4564	6	9	27	26.86	0.140000000000001
4564	1	10	30	25.25	4.75
4564	2	10	25	25.47	-0.469999999999999
4564	3	10	16	25.88	-9.88
4564	4	10	25	26.25	-1.25
4564	5	10	27	26.66	0.34
4564	6	10	29	27.64	1.36
4564	1	11	30	27.3	2.7
4564	2	11	28	27.25	0.75
4564	3	11	23	27.16	-4.16
4564	4	11	26	27.06	-1.06
4564	5	11	29	26.96	2.04
4564	6	11	27	26.68	0.32
4564	1	12	30	28.67	1.33
4564	2	12	31	28.39	2.61
4564	3	12	24	27.86	-3.86
4564	4	12	26	27.37	-1.37
4564	5	12	28	26.8	1.2
4564	6	12	26	25.39	0.609999999999999
4564	1	13	31	28.91	2.09
4564	2	13	29	28.84	0.16
4564	3	13	29	28.7	0.300000000000001
4564	4	13	24	28.57	-4.57
4564	5	13	30	28.42	1.58
4564	6	13	29	28.03	0.969999999999999
4564	1	14	30	28.01	1.99
4564	2	14	29	28.21	0.789999999999999
4564	3	14	24	28.59	-4.59
4564	4	14	25	28.93	-3.93
4564	5	14	32	29.31	2.69
4564	6	14	30	30.18	-0.18
4564	1	15	31	26.49	4.51
4564	2	15	27	27.03	-0.0300000000000011
4564	3	15	13	28	-15
4564	4	15	25	28.81	-3.81
4564	5	15	33	29.64	3.36
4564	6	15	31	31.31	-0.309999999999999
4564	1	16	29	27.13	1.87
4564	2	16	30	27.22	2.78
4564	3	16	17	27.39	-10.39
4564	4	16	26	27.55	-1.55
4564	5	16	29	27.73	1.27
4564	6	16	29	28.17	0.829999999999998
4564	1	17	28	25.05	2.95
4564	2	17	28	25.44	2.56
4564	3	17	17	26.17	-9.17
4564	4	17	25	26.8	-1.8
4564	5	17	28	27.48	0.52
4564	6	17	30	29	1
4564	1	18	31	27.09	3.91
4564	2	18	28	27.06	0.940000000000001
4564	3	18	21	27.01	-6.01
4564	4	18	26	26.96	-0.960000000000001
4564	5	18	30	26.89	3.11
4564	6	18	27	26.74	0.260000000000002
4564	1	19	25	27.79	-2.79
4564	2	19	29	27.7	1.3
4564	3	19	32	27.52	4.48
4564	4	19	24	27.35	-3.35
4564	5	19	29	27.16	1.84
4564	6	19	26	26.67	-0.670000000000002
4564	1	20	27	27.96	-0.960000000000001
4564	2	20	29	27.9	1.1
4564	3	20	28	27.77	0.23
4564	4	20	27	27.65	-0.649999999999999
4564	5	20	28	27.51	0.489999999999998
4564	6	20	27	27.15	-0.149999999999999
4564	1	21	32	30.13	1.87
4564	2	21	30	30.15	-0.149999999999999
4564	3	21	28	30.19	-2.19
4564	4	21	28	30.22	-2.22
4564	5	21	31	30.26	0.739999999999998
4564	6	21	31	30.37	0.629999999999999
4564	1	22	31	30.36	0.640000000000001
4564	2	22	31	30.37	0.629999999999999
4564	3	22	30	30.4	-0.399999999999999
4564	4	22	28	30.43	-2.43
4564	5	22	31	30.46	0.539999999999999
4564	6	22	31	30.54	0.460000000000001
4564	1	23	33	30.29	2.71
4564	2	23	31	30.45	0.550000000000001
4564	3	23	27	30.75	-3.75
4564	4	23	27	31.03	-4.03
4564	5	23	32	31.32	0.68
4564	6	23	33	32.03	0.969999999999999
4564	1	24	34	31.07	2.93
4564	2	24	32	31	1
4564	3	24	28	30.85	-2.85
4564	4	24	27	30.72	-3.72
4564	5	24	33	30.56	2.44
4564	6	24	31	30.17	0.829999999999998
4564	1	25	30	29.38	0.620000000000001
4564	2	25	32	29.38	2.62
4564	3	25	24	29.37	-5.37
4564	4	25	22	29.37	-7.37
4564	5	25	33	29.37	3.63
4564	6	25	29	29.36	-0.359999999999999
4564	1	27	26	27.59	-1.59
4564	2	27	29	27.7	1.3
4564	3	27	27	27.92	-0.920000000000002
4564	4	27	25	28.12	-3.12
4564	5	27	32	28.34	3.66
4564	6	27	27	28.89	-1.89
4564	1	28	23	26.07	-3.07
4564	2	28	28	25.8	2.2
4564	3	28	28	25.3	2.7
4564	4	28	22	24.83	-2.83
4564	5	28	27	24.29	2.71
4564	6	28	22	22.96	-0.960000000000001
4564	1	29	29	28.45	0.550000000000001
4564	2	29	28	28.2	-0.199999999999999
4564	3	29	26	27.72	-1.72
4564	4	29	28	27.27	0.73
4564	5	29	28	26.77	1.23
4564	6	29	25	25.49	-0.489999999999998
4564	1	30	31	29.77	1.23
4564	2	30	30	29.81	0.190000000000001
4564	3	30	28	29.87	-1.87
4564	4	30	27	29.92	-2.92
4564	5	30	32	29.99	2.01
4564	6	30	30	30.15	-0.149999999999999
4564	1	31	34	31.95	2.05
4564	2	31	31	31.73	-0.73
4564	3	31	31	31.33	-0.329999999999998
4564	4	31	29	30.94	-1.94
4564	5	31	31	30.51	0.489999999999998
4564	6	31	30	29.4	0.600000000000001
4564	1	32	34	31.44	2.56
4564	2	32	31	31.26	-0.260000000000002
4564	3	32	31	30.91	0.0899999999999999
4564	4	32	28	30.59	-2.59
4564	5	32	29	30.22	-1.22
4564	6	32	31	29.28	1.72
4564	1	33	32	31.44	0.559999999999999
4564	2	33	33	31.48	1.52
4564	3	33	28	31.54	-3.54
4564	4	33	30	31.6	-1.6
4564	5	33	33	31.68	1.32
4564	6	33	32	31.86	0.140000000000001
4564	1	34	33	29.85	3.15
4564	2	34	31	29.75	1.25
4564	3	34	24	29.54	-5.54
4564	4	34	29	29.35	-0.350000000000001
4564	5	34	31	29.12	1.88
4564	6	34	29	28.55	0.449999999999999
4564	1	36	25	27.32	-2.32
4564	2	36	30	27.32	2.68
4564	3	36	24	27.33	-3.33
4564	4	36	27	27.33	-0.329999999999998
4564	5	36	30	27.34	2.66
4564	6	36	26	27.35	-1.35
4564	1	37	25	26.12	-1.12
4564	2	37	28	25.94	2.06
4564	3	37	26	25.59	0.41
4564	4	37	23	25.27	-2.27
4564	5	37	26	24.89	1.11
4564	6	37	24	23.95	0.0500000000000007
4564	1	38	30	29.12	0.879999999999999
4564	2	38	29	28.94	0.0599999999999987
4564	3	38	29	28.59	0.41
4564	4	38	25	28.26	-3.26
4564	5	38	30	27.88	2.12
4564	6	38	27	26.93	0.0700000000000003
4564	1	39	31	29.73	1.27
4564	2	39	28	29.7	-1.7
4564	3	39	31	29.65	1.35
4564	4	39	27	29.61	-2.61
4564	5	39	32	29.56	2.44
4564	6	39	29	29.42	-0.420000000000002
4564	1	40	30	28.5	1.5
4564	2	40	30	28.55	1.45
4564	3	40	27	28.63	-1.63
4564	4	40	23	28.71	-5.71
4564	5	40	30	28.81	1.19
4564	6	40	30	29.04	0.960000000000001
4564	1	41	31	30.75	0.25
4564	2	41	32	30.62	1.38
4564	3	41	31	30.36	0.640000000000001
4564	4	41	27	30.11	-3.11
4564	5	41	30	29.83	0.170000000000002
4564	6	41	30	29.11	0.890000000000001
4564	1	42	32	30.64	1.36
4564	2	42	30	30.57	-0.57
4564	3	42	30	30.44	-0.440000000000001
4564	4	42	29	30.31	-1.31
4564	5	42	31	30.17	0.829999999999998
4564	6	42	30	29.8	0.199999999999999
4564	1	43	28	29.24	-1.24
4564	2	43	29	29.11	-0.109999999999999
4564	3	43	30	28.87	1.13
4564	4	43	29	28.64	0.359999999999999
4564	5	43	29	28.38	0.620000000000001
4564	6	43	27	27.7	-0.699999999999999
4564	1	44	30	30	0
4564	2	44	32	29.77	2.23
4564	3	44	27	29.32	-2.32
4564	4	44	27	28.9	-1.9
4564	5	44	31	28.43	2.57
4564	6	44	27	27.22	-0.219999999999999
4564	1	45	30	28.12	1.88
4564	2	45	29	28.23	0.77
4564	3	45	23	28.45	-5.45
4564	4	45	29	28.66	0.34
4564	5	45	29	28.89	0.109999999999999
4564	6	45	30	29.44	0.559999999999999
4564	1	46	29	28.94	0.0599999999999987
4564	2	46	31	28.87	2.13
4564	3	46	27	28.73	-1.73
4564	4	46	26	28.6	-2.6
4564	5	46	31	28.45	2.55
4564	6	46	28	28.06	-0.0599999999999987
4564	1	47	29	27.09	1.91
4564	2	47	30	27.21	2.79
4564	3	47	23	27.43	-4.43
4564	4	47	22	27.63	-5.63
4564	5	47	28	27.86	0.140000000000001
4564	6	47	30	28.42	1.58
4564	1	48	32	29.68	2.32
4564	2	48	31	29.55	1.45
4564	3	48	26	29.31	-3.31
4564	4	48	27	29.08	-2.08
4564	5	48	30	28.81	1.19
4564	6	48	29	28.13	0.870000000000001
4564	1	49	32	30.5	1.5
4564	2	49	33	30.45	2.55
4564	3	49	29	30.35	-1.35
4564	4	49	27	30.25	-3.25
4564	5	49	29	30.14	-1.14
4564	6	49	32	29.85	2.15
4564	1	50	32	29.83	2.17
4564	2	50	31	29.66	1.34
4564	3	50	25	29.35	-4.35
4564	4	50	28	29.05	-1.05
4564	5	50	31	28.71	2.29
4564	6	50	28	27.84	0.16
4564	1	51	18	19.34	-1.34
4564	2	51	25	19.88	5.12
4564	3	51	12	20.87	-8.87
4564	4	51	19	21.76	-2.76
4564	5	51	27	22.71	4.29
4564	6	51	24	24.88	-0.879999999999999
4564	1	52	21	21.12	-0.120000000000001
4564	2	52	27	21.75	5.25
4564	3	52	14	22.9	-8.9
4564	4	52	23	23.89	-0.890000000000001
4564	5	52	25	24.94	0.0599999999999987
4564	6	52	28	27.19	0.809999999999999
4564	1	53	27	25.24	1.76
4564	2	53	26	25.53	0.469999999999999
4564	3	53	20	26.08	-6.08
4564	4	53	27	26.58	0.420000000000002
4564	5	53	29	27.11	1.89
4564	6	53	28	28.36	-0.359999999999999
4564	1	54	28	26.67	1.33
4564	2	54	30	27.01	2.99
4564	3	54	22	27.65	-5.65
4564	4	54	26	28.2	-2.2
4564	5	54	29	28.8	0.199999999999999
4564	6	54	31	30.13	0.870000000000001
9648	1	1	28	26.12	1.88
9648	2	1	29	26.48	2.52
9648	3	1	16	27.12	-11.12
9648	4	1	28	27.68	0.32
9648	5	1	29	28.27	0.73
9648	6	1	30	29.57	0.43
9648	1	2	31	26.2	4.8
9648	2	2	28	26.06	1.94
9648	3	2	19	25.8	-6.8
9648	4	2	25	25.54	-0.539999999999999
9648	5	2	26	25.26	0.739999999999998
9648	6	2	26	24.52	1.48
9648	1	3	29	24.28	4.72
9648	2	3	26	23.95	2.05
9648	3	3	16	23.32	-7.32
9648	4	3	22	22.74	-0.739999999999998
9648	5	3	25	22.08	2.92
9648	6	3	21	20.46	0.539999999999999
9648	1	4	25	23.98	1.02
9648	2	4	27	23.99	3.01
9648	3	4	18	24	-6
9648	4	4	22	24.02	-2.02
9648	5	4	25	24.03	0.969999999999999
9648	6	4	25	24.07	0.93
9648	1	5	28	26.08	1.92
9648	2	5	28	26.22	1.78
9648	3	5	21	26.48	-5.48
9648	4	5	27	26.72	0.280000000000001
9648	5	5	25	26.98	-1.98
9648	6	5	29	27.64	1.36
9648	1	6	29	28.1	0.899999999999999
9648	2	6	29	28.11	0.890000000000001
9648	3	6	25	28.14	-3.14
9648	4	6	29	28.17	0.829999999999998
9648	5	6	27	28.2	-1.2
9648	6	6	29	28.29	0.710000000000001
9648	1	7	28	27.68	0.32
9648	2	7	30	27.96	2.04
9648	3	7	24	28.48	-4.48
9648	4	7	30	28.93	1.07
9648	5	7	28	29.4	-1.4
9648	6	7	31	30.45	0.550000000000001
9648	1	8	29	25.79	3.21
9648	2	8	24	26.11	-2.11
9648	3	8	21	26.71	-5.71
9648	4	8	28	27.23	0.77
9648	5	8	29	27.79	1.21
9648	6	8	29	29.05	-0.0500000000000007
9648	1	9	30	28.36	1.64
9648	2	9	29	28.25	0.75
9648	3	9	23	28.05	-5.05
9648	4	9	31	27.86	3.14
9648	5	9	28	27.65	0.350000000000001
9648	6	9	27	27.09	-0.0899999999999999
9648	1	10	30	28.36	1.64
9648	2	10	27	28.12	-1.12
9648	3	10	25	27.67	-2.67
9648	4	10	29	27.24	1.76
9648	5	10	28	26.76	1.24
9648	6	10	25	25.55	-0.550000000000001
9648	1	11	27	26.55	0.449999999999999
9648	2	11	26	26.58	-0.579999999999998
9648	3	11	15	26.64	-11.64
9648	4	11	32	26.7	5.3
9648	5	11	27	26.76	0.239999999999998
9648	6	11	25	26.93	-1.93
9648	1	12	28	28.55	-0.550000000000001
9648	2	12	30	28.46	1.54
9648	3	12	26	28.29	-2.29
9648	4	12	29	28.13	0.870000000000001
9648	5	12	29	27.94	1.06
9648	6	12	27	27.46	-0.460000000000001
9648	1	13	29	29.73	-0.73
9648	2	13	31	29.73	1.27
9648	3	13	29	29.72	-0.719999999999999
9648	4	13	30	29.72	0.280000000000001
9648	5	13	29	29.71	-0.710000000000001
9648	6	13	30	29.7	0.300000000000001
9648	1	14	33	31.1	1.9
9648	2	14	31	31.04	-0.0399999999999991
9648	3	14	25	30.93	-5.93
9648	4	14	31	30.81	0.190000000000001
9648	5	14	31	30.68	0.32
9648	6	14	31	30.32	0.68
9648	1	15	34	30.19	3.81
9648	2	15	29	30.13	-1.13
9648	3	15	26	30.01	-4.01
9648	4	15	31	29.9	1.1
9648	5	15	30	29.77	0.23
9648	6	15	30	29.44	0.559999999999999
9648	1	16	29	28.38	0.620000000000001
9648	2	16	29	28.42	0.579999999999998
9648	3	16	26	28.51	-2.51
9648	4	16	29	28.59	0.41
9648	5	16	29	28.68	0.32
9648	6	16	29	28.91	0.0899999999999999
9648	1	17	30	28.82	1.18
9648	2	17	28	28.91	-0.91
9648	3	17	29	29.08	-0.0799999999999983
9648	4	17	28	29.24	-1.24
9648	5	17	30	29.42	0.579999999999998
9648	6	17	30	29.85	0.149999999999999
9648	1	18	27	26.92	0.0799999999999983
9648	2	18	27	27.06	-0.0599999999999987
9648	3	18	25	27.34	-2.34
9648	4	18	27	27.6	-0.600000000000001
9648	5	18	31	27.88	3.12
9648	6	18	27	28.58	-1.58
9648	1	19	28	24.74	3.26
9648	2	19	27	24.85	2.15
9648	3	19	12	25.06	-13.06
9648	4	19	24	25.25	-1.25
9648	5	19	27	25.47	1.53
9648	6	19	27	26.01	0.989999999999998
9648	1	20	28	25.76	2.24
9648	2	20	24	25.73	-1.73
9648	3	20	21	25.69	-4.69
9648	4	20	27	25.64	1.36
9648	5	20	27	25.59	1.41
9648	6	20	25	25.45	-0.449999999999999
9648	1	21	32	29.46	2.54
9648	2	21	27	29.42	-2.42
9648	3	21	28	29.33	-1.33
9648	4	21	29	29.25	-0.25
9648	5	21	28	29.16	-1.16
9648	6	21	30	28.91	1.09
9648	1	22	31	30.51	0.489999999999998
9648	2	22	31	30.6	0.399999999999999
9648	3	22	28	30.79	-2.79
9648	4	22	33	30.96	2.04
9648	5	22	29	31.15	-2.15
9648	6	22	32	31.6	0.399999999999999
9648	1	23	32	31.49	0.510000000000002
9648	2	23	33	31.49	1.51
9648	3	23	29	31.48	-2.48
9648	4	23	32	31.47	0.530000000000001
9648	5	23	31	31.47	-0.469999999999999
9648	6	23	32	31.44	0.559999999999999
9648	1	24	33	31.66	1.34
9648	2	24	31	31.64	-0.640000000000001
9648	3	24	30	31.62	-1.62
9648	4	24	32	31.6	0.399999999999999
9648	5	24	31	31.57	-0.57
9648	6	24	32	31.5	0.5
9648	1	25	31	30.52	0.48
9648	2	25	30	30.48	-0.48
9648	3	25	29	30.38	-1.38
9648	4	25	33	30.3	2.7
9648	5	25	29	30.2	-1.2
9648	6	25	30	29.94	0.0599999999999987
9648	1	27	27	28.23	-1.23
9648	2	27	30	28.31	1.69
9648	3	27	27	28.46	-1.46
9648	4	27	29	28.6	0.399999999999999
9648	5	27	29	28.75	0.25
9648	6	27	29	29.14	-0.140000000000001
9648	1	28	31	26.68	4.32
9648	2	28	26	26.54	-0.539999999999999
9648	3	28	23	26.28	-3.28
9648	4	28	24	26.03	-2.03
9648	5	28	27	25.75	1.25
9648	6	28	26	25.03	0.969999999999999
9648	1	29	29	27.44	1.56
9648	2	29	26	27.47	-1.47
9648	3	29	27	27.53	-0.530000000000001
9648	4	29	27	27.58	-0.579999999999998
9648	5	29	28	27.64	0.359999999999999
9648	6	29	28	27.79	0.210000000000001
9648	1	30	31	30.12	0.879999999999999
9648	2	30	30	30.09	-0.0899999999999999
9648	3	30	29	30.04	-1.04
9648	4	30	30	29.99	0.0100000000000016
9648	5	30	30	29.93	0.0700000000000003
9648	6	30	30	29.78	0.219999999999999
9648	1	31	33	32.29	0.710000000000001
9648	2	31	32	32.04	-0.0399999999999991
9648	3	31	31	31.56	-0.559999999999999
9648	4	31	32	31.11	0.890000000000001
9648	5	31	29	30.6	-1.6
9648	6	31	30	29.31	0.690000000000001
9648	1	32	30	29.72	0.280000000000001
9648	2	32	30	29.91	0.0899999999999999
9648	3	32	29	30.29	-1.29
9648	4	32	32	30.62	1.38
9648	5	32	30	30.99	-0.989999999999998
9648	6	32	32	31.84	0.16
9648	1	33	33	31.25	1.75
9648	2	33	31	31.12	-0.120000000000001
9648	3	33	29	30.87	-1.87
9648	4	33	30	30.63	-0.629999999999999
9648	5	33	31	30.36	0.640000000000001
9648	6	33	30	29.66	0.34
9648	1	34	32	32.65	-0.649999999999999
9648	2	34	32	32.43	-0.43
9648	3	34	31	32.01	-1.01
9648	4	34	34	31.61	2.39
9648	5	34	32	31.16	0.84
9648	6	34	29	30.01	-1.01
9648	1	36	26	25.79	0.210000000000001
9648	2	36	26	25.89	0.109999999999999
9648	3	36	27	26.1	0.899999999999999
9648	4	36	23	26.3	-3.3
9648	5	36	28	26.51	1.49
9648	6	36	27	27.06	-0.0599999999999987
9648	1	37	27	26.87	0.129999999999999
9648	2	37	29	26.96	2.04
9648	3	37	22	27.13	-5.13
9648	4	37	28	27.28	0.719999999999999
9648	5	37	28	27.46	0.539999999999999
9648	6	37	28	27.9	0.100000000000001
9648	1	38	30	28.74	1.26
9648	2	38	30	28.71	1.29
9648	3	38	25	28.66	-3.66
9648	4	38	30	28.6	1.4
9648	5	38	28	28.55	-0.550000000000001
9648	6	38	29	28.39	0.609999999999999
9648	1	39	31	30.1	0.899999999999999
9648	2	39	30	30.04	-0.0399999999999991
9648	3	39	31	29.91	1.09
9648	4	39	27	29.8	-2.8
9648	5	39	30	29.66	0.34
9648	6	39	30	29.31	0.690000000000001
9648	1	40	30	29.69	0.309999999999999
9648	2	40	28	29.74	-1.74
9648	3	40	31	29.82	1.18
9648	4	40	30	29.9	0.100000000000001
9648	5	40	30	29.99	0.0100000000000016
9648	6	40	30	30.22	-0.219999999999999
9648	1	41	29	29.67	-0.670000000000002
9648	2	41	30	29.75	0.25
9648	3	41	29	29.92	-0.920000000000002
9648	4	41	31	30.07	0.93
9648	5	41	31	30.24	0.760000000000002
9648	6	41	30	30.65	-0.649999999999999
9648	1	42	31	31.7	-0.699999999999999
9648	2	42	31	31.55	-0.550000000000001
9648	3	42	31	31.25	-0.25
9648	4	42	33	30.96	2.04
9648	5	42	31	30.64	0.359999999999999
9648	6	42	29	29.81	-0.809999999999999
9648	1	43	28	27.67	0.329999999999998
9648	2	43	28	27.66	0.34
9648	3	43	28	27.66	0.34
9648	4	43	26	27.66	-1.66
9648	5	43	28	27.65	0.350000000000001
9648	6	43	28	27.64	0.359999999999999
9648	1	44	32	28.35	3.65
9648	2	44	26	28.18	-2.18
9648	3	44	28	27.86	0.140000000000001
9648	4	44	27	27.57	-0.57
9648	5	44	25	27.22	-2.22
9648	6	44	28	26.35	1.65
9648	1	45	31	28.45	2.55
9648	2	45	26	28.24	-2.24
9648	3	45	27	27.82	-0.82
9648	4	45	28	27.43	0.57
9648	5	45	27	26.98	0.0199999999999996
9648	6	45	26	25.86	0.140000000000001
9648	1	46	32	28.95	3.05
9648	2	46	29	28.88	0.120000000000001
9648	3	46	25	28.73	-3.73
9648	4	46	29	28.58	0.420000000000002
9648	5	46	28	28.42	-0.420000000000002
9648	6	46	29	28	1
9648	1	47	29	29.62	-0.620000000000001
9648	2	47	29	29.67	-0.670000000000002
9648	3	47	31	29.78	1.22
9648	4	47	30	29.89	0.109999999999999
9648	5	47	30	30.01	-0.0100000000000016
9648	6	47	30	30.3	-0.300000000000001
9648	1	48	28	28.35	-0.350000000000001
9648	2	48	26	28.34	-2.34
9648	3	48	30	28.31	1.69
9648	4	48	30	28.29	1.71
9648	5	48	29	28.27	0.73
9648	6	48	27	28.2	-1.2
9648	1	49	28	29.28	-1.28
9648	2	49	28	29.41	-1.41
9648	3	49	30	29.68	0.32
9648	4	49	31	29.91	1.09
9648	5	49	32	30.17	1.83
9648	6	49	29	30.79	-1.79
9648	1	50	32	29.63	2.37
9648	2	50	28	29.71	-1.71
9648	3	50	24	29.87	-5.87
9648	4	50	31	30.01	0.989999999999998
9648	5	50	32	30.17	1.83
9648	6	50	30	30.56	-0.559999999999999
9648	1	51	29	26.12	2.88
9648	2	51	26	26.14	-0.140000000000001
9648	3	51	20	26.17	-6.17
9648	4	51	26	26.19	-0.190000000000001
9648	5	51	27	26.22	0.780000000000001
9648	6	51	27	26.31	0.690000000000001
9648	1	52	30	26.89	3.11
9648	2	52	29	26.74	2.26
9648	3	52	22	26.45	-4.45
9648	4	52	25	26.18	-1.18
9648	5	52	25	25.87	-0.870000000000001
9648	6	52	27	25.08	1.92
9648	1	53	24	23.99	0.0100000000000016
9648	2	53	25	24.45	0.550000000000001
9648	3	53	26	25.29	0.710000000000001
9648	4	53	25	26.03	-1.03
9648	5	53	26	26.81	-0.809999999999999
9648	6	53	29	28.55	0.449999999999999
9648	1	54	28	23.41	4.59
9648	2	54	22	23.9	-1.9
9648	3	54	19	24.8	-5.8
9648	4	54	25	25.6	-0.600000000000001
9648	5	54	27	26.44	0.559999999999999
9648	6	54	29	28.31	0.690000000000001
4962	1	1	18	13.19	4.81
4962	2	1	8	16.18	-8.18
4962	3	1	16	16.41	-0.41
4962	4	1	12	17.93	-5.93
4962	5	1	21	18.63	2.37
4962	6	1	23	19.02	3.98
4962	7	1	19	19.42	-0.420000000000002
4962	1	2	20	16.06	3.94
4962	2	2	12	17.57	-5.57
4962	3	2	19	17.69	1.31
4962	4	2	7	18.5	-11.5
4962	5	2	20	18.89	1.11
4962	6	2	21	19.1	1.9
4962	7	2	23	19.33	3.67
4962	1	3	24	20.48	3.52
4962	2	3	16	19.25	-3.25
4962	3	3	20	19.15	0.850000000000001
4962	4	3	13	18.48	-5.48
4962	5	3	22	18.15	3.85
4962	6	3	16	17.96	-1.96
4962	7	3	23	17.77	5.23
4962	1	4	23	20.01	2.99
4962	2	4	12	19.74	-7.74
4962	3	4	20	19.71	0.289999999999999
4962	4	4	18	19.55	-1.55
4962	5	4	21	19.46	1.54
4962	6	4	20	19.42	0.579999999999998
4962	7	4	21	19.37	1.63
4962	1	5	25	23.61	1.39
4962	2	5	18	21.59	-3.59
4962	3	5	23	21.43	1.57
4962	4	5	21	20.34	0.66
4962	5	5	20	19.82	0.18
4962	6	5	19	19.52	-0.52
4962	7	5	20	19.22	0.780000000000001
4962	1	6	26	24.5	1.5
4962	2	6	24	24.13	-0.129999999999999
4962	3	6	22	24.1	-2.1
4962	4	6	23	23.89	-0.890000000000001
4962	5	6	24	23.79	0.210000000000001
4962	6	6	24	23.73	0.27
4962	7	6	25	23.67	1.33
4962	1	7	26	24.17	1.83
4962	2	7	23	22.84	0.16
4962	3	7	22	22.73	-0.73
4962	4	7	17	22	-5
4962	5	7	22	21.64	0.359999999999999
4962	6	7	24	21.43	2.57
4962	7	7	23	21.22	1.78
4962	1	8	26	23.5	2.5
4962	2	8	20	22.77	-2.77
4962	3	8	23	22.71	0.289999999999999
4962	4	8	20	22.29	-2.29
4962	5	8	20	22.09	-2.09
4962	6	8	25	21.97	3.03
4962	7	8	24	21.85	2.15
4962	1	9	27	25.51	1.49
4962	2	9	21	23.48	-2.48
4962	3	9	24	23.32	0.68
4962	4	9	22	22.22	-0.219999999999999
4962	5	9	21	21.69	-0.690000000000001
4962	6	9	21	21.39	-0.390000000000001
4962	7	9	23	21.09	1.91
4962	1	10	22	23.11	-1.11
4962	2	10	22	22.95	-0.949999999999999
4962	3	10	28	22.94	5.06
4962	4	10	22	22.84	-0.84
4962	5	10	20	22.79	-2.79
4962	6	10	22	22.77	-0.77
4962	7	10	25	22.74	2.26
4962	1	11	25	18.32	6.68
4962	2	11	8	18.22	-10.22
4962	3	11	23	18.21	4.79
4962	4	11	25	18.16	6.84
4962	5	11	12	18.13	-6.13
4962	6	11	19	18.11	0.890000000000001
4962	7	11	25	18.09	6.91
4962	1	12	30	27.6	2.4
4962	2	12	22	25.8	-3.8
4962	3	12	26	25.65	0.350000000000001
4962	4	12	25	24.66	0.34
4962	5	12	24	24.18	-0.18
4962	6	12	23	23.91	-0.91
4962	7	12	26	23.63	2.37
4962	1	13	29	28.11	0.890000000000001
4962	2	13	26	26.82	-0.82
4962	3	13	26	26.72	-0.719999999999999
4962	4	13	26	25.99	0.0100000000000016
4962	5	13	26	25.64	0.359999999999999
4962	6	13	25	25.44	-0.440000000000001
4962	7	13	26	25.23	0.77
4962	1	14	29	28.45	0.550000000000001
4962	2	14	27	27.32	-0.32
4962	3	14	26	27.23	-1.23
4962	4	14	28	26.6	1.4
4962	5	14	26	26.28	-0.280000000000001
4962	6	14	26	26.11	-0.109999999999999
4962	7	14	26	25.93	0.0700000000000003
4962	1	15	29	28.13	0.870000000000001
4962	2	15	27	26.92	0.0799999999999983
4962	3	15	25	26.82	-1.82
4962	4	15	27	26.14	0.859999999999999
4962	5	15	25	25.81	-0.809999999999999
4962	6	15	26	25.62	0.379999999999999
4962	7	15	26	25.43	0.57
4962	1	16	27	25.59	1.41
4962	2	16	23	24.54	-1.54
4962	3	16	24	24.46	-0.460000000000001
4962	4	16	24	23.87	0.129999999999999
4962	5	16	23	23.58	-0.579999999999998
4962	6	16	22	23.42	-1.42
4962	7	16	26	23.25	2.75
4962	1	17	25	23.42	1.58
4962	2	17	21	22.91	-1.91
4962	3	17	22	22.87	-0.870000000000001
4962	4	17	23	22.58	0.420000000000002
4962	5	17	22	22.43	-0.43
4962	6	17	23	22.35	0.649999999999999
4962	7	17	23	22.26	0.739999999999998
4962	1	18	28	24.22	3.78
4962	2	18	13	24.29	-11.29
4962	3	18	23	24.3	-1.3
4962	4	18	25	24.34	0.66
4962	5	18	24	24.36	-0.359999999999999
4962	6	18	25	24.38	0.620000000000001
4962	7	18	27	24.39	2.61
4962	1	19	22	15.52	6.48
4962	2	19	6	15.42	-9.42
4962	3	19	21	15.42	5.58
4962	4	19	15	15.36	-0.359999999999999
4962	5	19	17	15.33	1.67
4962	6	19	18	15.32	2.68
4962	7	19	16	15.3	0.699999999999999
4962	1	20	23	21.65	1.35
4962	2	20	15	21.75	-6.75
4962	3	20	25	21.76	3.24
4962	4	20	21	21.81	-0.809999999999999
4962	5	20	20	21.84	-1.84
4962	6	20	22	21.85	0.149999999999999
4962	7	20	24	21.87	2.13
4962	1	21	27	26.17	0.829999999999998
4962	2	21	24	25.34	-1.34
4962	3	21	25	25.27	-0.27
4962	4	21	26	24.79	1.21
4962	5	21	23	24.56	-1.56
4962	6	21	25	24.43	0.57
4962	7	21	25	24.29	0.710000000000001
4962	1	22	31	29.41	1.59
4962	2	22	25	27.68	-2.68
4962	3	22	27	27.54	-0.539999999999999
4962	4	22	27	26.58	0.420000000000002
4962	5	22	28	26.11	1.89
4962	6	22	26	25.85	0.149999999999999
4962	7	22	25	25.58	-0.579999999999998
4962	1	23	34	31.79	2.21
4962	2	23	26	29.87	-3.87
4962	3	23	29	29.71	-0.710000000000001
4962	4	23	31	28.65	2.35
4962	5	23	29	28.13	0.870000000000001
4962	6	23	27	27.84	-0.84
4962	7	23	28	27.54	0.460000000000001
4962	1	24	29	27.8	1.2
4962	2	24	27	28.41	-1.41
4962	3	24	27	28.46	-1.46
4962	4	24	30	28.79	1.21
4962	5	24	28	28.95	-0.949999999999999
4962	6	24	29	29.04	-0.0399999999999991
4962	7	24	30	29.13	0.870000000000001
4962	1	25	32	29.87	2.13
4962	2	25	27	28.72	-1.72
4962	3	25	26	28.63	-2.63
4962	4	25	30	27.98	2.02
4962	5	25	27	27.66	-0.66
4962	6	25	28	27.48	0.52
4962	7	25	28	27.3	0.699999999999999
4962	1	27	30	27.98	2.02
4962	2	27	24	25.81	-1.81
4962	3	27	25	25.64	-0.640000000000001
4962	4	27	23	24.45	-1.45
4962	5	27	25	23.88	1.12
4962	6	27	22	23.56	-1.56
4962	7	27	26	23.24	2.76
4962	1	28	0	3.75	-3.75
4962	2	28	2	7.01	-5.01
4962	3	28	19	7.26	11.74
4962	4	28	0	8.99	-8.99
4962	5	28	8	9.8	-1.8
4962	6	28	11	10.26	0.74
4962	7	28	12	10.73	1.27
4962	1	29	11	8.6	2.4
4962	2	29	15	14.11	0.890000000000001
4962	3	29	7	14.5	-7.5
4962	4	29	20	17.08	2.92
4962	5	29	19	18.23	0.77
4962	6	29	16	18.86	-2.86
4962	7	29	21	19.48	1.52
4962	1	30	21	17.55	3.45
4962	2	30	10	16.87	-6.87
4962	3	30	23	16.81	6.19
4962	4	30	13	16.42	-3.42
4962	5	30	20	16.24	3.76
4962	6	30	13	16.13	-3.13
4962	7	30	21	16.02	4.98
4962	1	31	31	29.73	1.27
4962	2	31	26	27.23	-1.23
4962	3	31	27	27.03	-0.0300000000000011
4962	4	31	23	25.68	-2.68
4962	5	31	27	25.03	1.97
4962	6	31	26	24.67	1.33
4962	7	31	24	24.3	-0.300000000000001
4962	1	32	32	29.64	2.36
4962	2	32	24	28.32	-4.32
4962	3	32	28	28.22	-0.219999999999999
4962	4	32	30	27.48	2.52
4962	5	32	26	27.12	-1.12
4962	6	32	28	26.91	1.09
4962	7	32	27	26.7	0.300000000000001
4962	1	33	33	30.46	2.54
4962	2	33	25	28.56	-3.56
4962	3	33	27	28.41	-1.41
4962	4	33	30	27.36	2.64
4962	5	33	26	26.85	-0.850000000000001
4962	6	33	27	26.56	0.440000000000001
4962	7	33	27	26.27	0.73
4962	1	34	33	30.45	2.55
4962	2	34	24	28.96	-4.96
4962	3	34	29	28.84	0.16
4962	4	34	30	28	2
4962	5	34	28	27.59	0.41
4962	6	34	28	27.36	0.640000000000001
4962	7	34	27	27.13	-0.129999999999999
4962	1	36	31	29.38	1.62
4962	2	36	24	26.51	-2.51
4962	3	36	26	26.28	-0.280000000000001
4962	4	36	26	24.75	1.25
4962	5	36	23	24.02	-1.02
4962	6	36	24	23.61	0.390000000000001
4962	7	36	24	23.19	0.809999999999999
4962	1	37	12	14.63	-2.63
4962	2	37	18	15.28	2.72
4962	3	37	15	15.33	-0.33
4962	4	37	19	15.7	3.3
4962	5	37	18	15.89	2.11
4962	6	37	9	15.99	-6.99
4962	7	37	16	16.1	-0.100000000000001
4962	1	38	21	21.74	-0.739999999999998
4962	2	38	23	22.21	0.789999999999999
4962	3	38	24	22.25	1.75
4962	4	38	19	22.52	-3.52
4962	5	38	22	22.66	-0.66
4962	6	38	25	22.73	2.27
4962	7	38	22	22.81	-0.809999999999999
4962	1	39	21	20.78	0.219999999999999
4962	2	39	21	22.08	-1.08
4962	3	39	23	22.18	0.82
4962	4	39	22	22.88	-0.879999999999999
4962	5	39	24	23.22	0.780000000000001
4962	6	39	24	23.41	0.59
4962	7	39	23	23.6	-0.600000000000001
4962	1	40	32	29.44	2.56
4962	2	40	23	26.25	-3.25
4962	3	40	27	26.01	0.989999999999998
4962	4	40	21	24.33	-3.33
4962	5	40	25	23.53	1.47
4962	6	40	24	23.08	0.920000000000002
4962	7	40	24	22.63	1.37
4962	1	41	31	29.34	1.66
4962	2	41	24	27.33	-3.33
4962	3	41	27	27.17	-0.170000000000002
4962	4	41	28	26.06	1.94
4962	5	41	25	25.53	-0.530000000000001
4962	6	41	27	25.23	1.77
4962	7	41	24	24.92	-0.920000000000002
4962	1	42	29	27.3	1.7
4962	2	42	24	25.75	-1.75
4962	3	42	24	25.63	-1.63
4962	4	42	26	24.77	1.23
4962	5	42	24	24.35	-0.350000000000001
4962	6	42	25	24.11	0.890000000000001
4962	7	42	24	23.87	0.129999999999999
4962	1	43	28	26.72	1.28
4962	2	43	22	24.65	-2.65
4962	3	43	25	24.49	0.510000000000002
4962	4	43	24	23.36	0.640000000000001
4962	5	43	23	22.82	0.18
4962	6	43	22	22.52	-0.52
4962	7	43	23	22.2	0.800000000000001
4962	1	44	27	26.11	0.890000000000001
4962	2	44	21	24.27	-3.27
4962	3	44	26	24.12	1.88
4962	4	44	24	23.11	0.890000000000001
4962	5	44	22	22.62	-0.620000000000001
4962	6	44	23	22.35	0.649999999999999
4962	7	44	22	22.06	-0.0599999999999987
4962	1	45	15	17.52	-2.52
4962	2	45	19	16.99	2.01
4962	3	45	23	16.95	6.05
4962	4	45	14	16.65	-2.65
4962	5	45	14	16.5	-2.5
4962	6	45	17	16.41	0.59
4962	7	45	17	16.33	0.670000000000002
4962	1	46	22	20.52	1.48
4962	2	46	19	20.4	-1.4
4962	3	46	21	20.39	0.609999999999999
4962	4	46	17	20.32	-3.32
4962	5	46	20	20.29	-0.289999999999999
4962	6	46	22	20.27	1.73
4962	7	46	22	20.25	1.75
4962	1	47	28	25.5	2.5
4962	2	47	22	23.74	-1.74
4962	3	47	20	23.59	-3.59
4962	4	47	26	22.63	3.37
4962	5	47	23	22.16	0.84
4962	6	47	20	21.89	-1.89
4962	7	47	23	21.62	1.38
4962	1	48	29	26.29	2.71
4962	2	48	21	24.4	-3.4
4962	3	48	24	24.25	-0.25
4962	4	48	22	23.22	-1.22
4962	5	48	24	22.72	1.28
4962	6	48	22	22.44	-0.440000000000001
4962	7	48	24	22.15	1.85
4962	1	49	26	25.61	0.390000000000001
4962	2	49	25	25.28	-0.280000000000001
4962	3	49	25	25.25	-0.25
4962	4	49	25	25.06	-0.0599999999999987
4962	5	49	24	24.97	-0.969999999999999
4962	6	49	26	24.91	1.09
4962	7	49	25	24.86	0.140000000000001
4962	1	50	30	26.77	3.23
4962	2	50	21	24.53	-3.53
4962	3	50	23	24.35	-1.35
4962	4	50	23	23.13	-0.129999999999999
4962	5	50	23	22.55	0.449999999999999
4962	6	50	23	22.22	0.780000000000001
4962	7	50	23	21.88	1.12
4962	1	51	22	24.14	-2.14
4962	2	51	21	20.24	0.760000000000002
4962	3	51	21	19.94	1.06
4962	4	51	22	17.99	4.01
4962	5	51	18	17.09	0.91
4962	6	51	13	16.59	-3.59
4962	7	51	16	16.09	-0.0899999999999999
4962	1	52	21	21.45	-0.449999999999999
4962	2	52	21	21.41	-0.41
4962	3	52	23	21.41	1.59
4962	4	52	20	21.39	-1.39
4962	5	52	23	21.38	1.62
4962	6	52	22	21.37	0.629999999999999
4962	7	52	20	21.36	-1.36
4962	1	53	26	24.97	1.03
4962	2	53	22	22.27	-0.27
4962	3	53	22	22.06	-0.0599999999999987
4962	4	53	18	20.63	-2.63
4962	5	53	21	19.96	1.04
4962	6	53	19	19.58	-0.579999999999998
4962	7	53	21	19.19	1.81
4962	1	54	26	24.72	1.28
4962	2	54	20	23.36	-3.36
4962	3	54	25	23.25	1.75
4962	4	54	23	22.49	0.510000000000002
4962	5	54	21	22.12	-1.12
4962	6	54	22	21.92	0.0799999999999983
4962	7	54	23	21.7	1.3
1838	1	1	28	28.29	-0.289999999999999
1838	2	1	31	28.23	2.77
1838	3	1	27	28.16	-1.16
1838	4	1	28	28.08	-0.0799999999999983
1838	5	1	26	28.04	-2.04
1838	6	1	28	27.88	0.120000000000001
1838	7	1	29	27.81	1.19
1838	8	1	28	27.7	0.300000000000001
1838	9	1	28	27.63	0.370000000000001
1838	10	1	26	27.48	-1.48
1838	11	1	29	27.24	1.76
1838	12	1	27	27.18	-0.18
1838	13	1	24	26.98	-2.98
1838	14	1	28	26.91	1.09
1838	15	1	29	26.72	2.28
1838	16	1	26	26.65	-0.649999999999999
1838	17	1	26	26.58	-0.579999999999998
1838	18	1	25	26.48	-1.48
1838	19	1	27	26.41	0.59
1838	20	1	29	26.35	2.65
1838	21	1	25	26.23	-1.23
1838	22	1	26	26.1	-0.100000000000001
1838	1	2	27	27.63	-0.629999999999999
1838	2	2	29	27.63	1.37
1838	3	2	26	27.62	-1.62
1838	4	2	28	27.62	0.379999999999999
1838	5	2	27	27.62	-0.620000000000001
1838	6	2	28	27.62	0.379999999999999
1838	7	2	28	27.62	0.379999999999999
1838	8	2	28	27.61	0.390000000000001
1838	9	2	30	27.61	2.39
1838	10	2	27	27.61	-0.609999999999999
1838	11	2	26	27.6	-1.6
1838	12	2	29	27.6	1.4
1838	13	2	24	27.59	-3.59
1838	14	2	29	27.59	1.41
1838	15	2	30	27.59	2.41
1838	16	2	26	27.59	-1.59
1838	17	2	27	27.58	-0.579999999999998
1838	18	2	27	27.58	-0.579999999999998
1838	19	2	28	27.58	0.420000000000002
1838	20	2	29	27.58	1.42
1838	21	2	28	27.57	0.43
1838	22	2	27	27.57	-0.57
1838	1	3	26	27.7	-1.7
1838	2	3	28	27.68	0.32
1838	3	3	27	27.66	-0.66
1838	4	3	30	27.63	2.37
1838	5	3	29	27.62	1.38
1838	6	3	28	27.56	0.440000000000001
1838	7	3	27	27.53	-0.530000000000001
1838	8	3	29	27.5	1.5
1838	9	3	26	27.47	-1.47
1838	10	3	27	27.42	-0.420000000000002
1838	11	3	25	27.33	-2.33
1838	12	3	29	27.31	1.69
1838	13	3	25	27.24	-2.24
1838	14	3	28	27.21	0.789999999999999
1838	15	3	28	27.14	0.859999999999999
1838	16	3	28	27.12	0.879999999999999
1838	17	3	25	27.09	-2.09
1838	18	3	27	27.05	-0.0500000000000007
1838	19	3	30	27.03	2.97
1838	20	3	26	27	-1
1838	21	3	27	26.96	0.0399999999999991
1838	22	3	27	26.91	0.0899999999999999
1838	1	4	28	28.12	-0.120000000000001
1838	2	4	30	28.09	1.91
1838	3	4	27	28.05	-1.05
1838	4	4	27	28.01	-1.01
1838	5	4	28	27.98	0.0199999999999996
1838	6	4	27	27.89	-0.890000000000001
1838	7	4	29	27.85	1.15
1838	8	4	30	27.78	2.22
1838	9	4	26	27.74	-1.74
1838	10	4	28	27.66	0.34
1838	11	4	27	27.51	-0.510000000000002
1838	12	4	28	27.48	0.52
1838	13	4	24	27.36	-3.36
1838	14	4	27	27.32	-0.32
1838	15	4	29	27.21	1.79
1838	16	4	30	27.17	2.83
1838	17	4	27	27.12	-0.120000000000001
1838	18	4	28	27.06	0.940000000000001
1838	19	4	28	27.02	0.98
1838	20	4	25	26.98	-1.98
1838	21	4	26	26.92	-0.920000000000002
1838	22	4	27	26.84	0.16
1838	1	5	27	28.51	-1.51
1838	2	5	28	28.56	-0.559999999999999
1838	3	5	28	28.62	-0.620000000000001
1838	4	5	31	28.7	2.3
1838	5	5	28	28.74	-0.739999999999998
1838	6	5	29	28.89	0.109999999999999
1838	7	5	29	28.95	0.0500000000000007
1838	8	5	30	29.05	0.949999999999999
1838	9	5	30	29.11	0.890000000000001
1838	10	5	29	29.24	-0.239999999999998
1838	11	5	29	29.45	-0.449999999999999
1838	12	5	29	29.49	-0.489999999999998
1838	13	5	28	29.66	-1.66
1838	14	5	29	29.72	-0.719999999999999
1838	15	5	29	29.87	-0.870000000000001
1838	16	5	29	29.92	-0.920000000000002
1838	17	5	33	29.98	3.02
1838	18	5	27	30.05	-3.05
1838	19	5	29	30.1	-1.1
1838	20	5	27	30.16	-3.16
1838	21	5	34	30.24	3.76
1838	22	5	27	30.34	-3.34
1838	1	6	29	29.61	-0.609999999999999
1838	2	6	28	29.59	-1.59
1838	3	6	30	29.56	0.440000000000001
1838	4	6	29	29.52	-0.52
1838	5	6	29	29.5	-0.5
1838	6	6	31	29.44	1.56
1838	7	6	30	29.4	0.600000000000001
1838	8	6	29	29.36	-0.359999999999999
1838	9	6	32	29.33	2.67
1838	10	6	29	29.26	-0.260000000000002
1838	11	6	29	29.16	-0.16
1838	12	6	29	29.14	-0.140000000000001
1838	13	6	27	29.05	-2.05
1838	14	6	29	29.01	-0.0100000000000016
1838	15	6	29	28.93	0.0700000000000003
1838	16	6	32	28.9	3.1
1838	17	6	29	28.87	0.129999999999999
1838	18	6	27	28.83	-1.83
1838	19	6	29	28.8	0.199999999999999
1838	20	6	30	28.77	1.23
1838	21	6	29	28.72	0.280000000000001
1838	22	6	27	28.66	-1.66
1838	1	7	29	30	-1
1838	2	7	28	29.94	-1.94
1838	3	7	29	29.86	-0.859999999999999
1838	4	7	32	29.77	2.23
1838	5	7	30	29.72	0.280000000000001
1838	6	7	30	29.54	0.460000000000001
1838	7	7	29	29.46	-0.460000000000001
1838	8	7	31	29.34	1.66
1838	9	7	29	29.26	-0.260000000000002
1838	10	7	27	29.1	-2.1
1838	11	7	31	28.83	2.17
1838	12	7	30	28.77	1.23
1838	13	7	27	28.54	-1.54
1838	14	7	28	28.46	-0.460000000000001
1838	15	7	29	28.25	0.75
1838	16	7	29	28.18	0.82
1838	17	7	30	28.09	1.91
1838	18	7	28	27.98	0.0199999999999996
1838	19	7	31	27.91	3.09
1838	20	7	27	27.83	-0.829999999999998
1838	21	7	25	27.71	-2.71
1838	22	7	26	27.56	-1.56
1838	1	8	30	30.16	-0.16
1838	2	8	29	30.09	-1.09
1838	3	8	29	30.02	-1.02
1838	4	8	32	29.92	2.08
1838	5	8	31	29.87	1.13
1838	6	8	30	29.68	0.32
1838	7	8	31	29.6	1.4
1838	8	8	30	29.47	0.530000000000001
1838	9	8	27	29.39	-2.39
1838	10	8	29	29.22	-0.219999999999999
1838	11	8	28	28.93	-0.93
1838	12	8	29	28.87	0.129999999999999
1838	13	8	28	28.64	-0.640000000000001
1838	14	8	28	28.55	-0.550000000000001
1838	15	8	30	28.34	1.66
1838	16	8	28	28.26	-0.260000000000002
1838	17	8	27	28.17	-1.17
1838	18	8	28	28.06	-0.0599999999999987
1838	19	8	30	27.98	2.02
1838	20	8	28	27.9	0.100000000000001
1838	21	8	29	27.77	1.23
1838	22	8	26	27.61	-1.61
1838	1	9	29	30.03	-1.03
1838	2	9	29	29.99	-0.989999999999998
1838	3	9	29	29.93	-0.93
1838	4	9	31	29.86	1.14
1838	5	9	31	29.82	1.18
1838	6	9	30	29.68	0.32
1838	7	9	30	29.62	0.379999999999999
1838	8	9	31	29.53	1.47
1838	9	9	29	29.46	-0.460000000000001
1838	10	9	29	29.34	-0.34
1838	11	9	30	29.13	0.870000000000001
1838	12	9	29	29.08	-0.0799999999999983
1838	13	9	27	28.91	-1.91
1838	14	9	29	28.84	0.16
1838	15	9	29	28.68	0.32
1838	16	9	29	28.62	0.379999999999999
1838	17	9	27	28.56	-1.56
1838	18	9	29	28.47	0.530000000000001
1838	19	9	29	28.41	0.59
1838	20	9	29	28.35	0.649999999999999
1838	21	9	29	28.25	0.75
1838	22	9	27	28.13	-1.13
1838	1	10	31	28.87	2.13
1838	2	10	27	28.83	-1.83
1838	3	10	29	28.79	0.210000000000001
1838	4	10	28	28.74	-0.739999999999998
1838	5	10	28	28.71	-0.710000000000001
1838	6	10	28	28.61	-0.609999999999999
1838	7	10	28	28.56	-0.559999999999999
1838	8	10	31	28.49	2.51
1838	9	10	28	28.44	-0.440000000000001
1838	10	10	28	28.35	-0.350000000000001
1838	11	10	30	28.19	1.81
1838	12	10	26	28.16	-2.16
1838	13	10	26	28.03	-2.03
1838	14	10	31	27.98	3.02
1838	15	10	28	27.86	0.140000000000001
1838	16	10	29	27.81	1.19
1838	17	10	30	27.77	2.23
1838	18	10	27	27.7	-0.699999999999999
1838	19	10	28	27.66	0.34
1838	20	10	26	27.61	-1.61
1838	21	10	28	27.54	0.460000000000001
1838	22	10	26	27.45	-1.45
1838	1	11	26	28.52	-2.52
1838	2	11	29	28.5	0.5
1838	3	11	28	28.47	-0.469999999999999
1838	4	11	29	28.44	0.559999999999999
1838	5	11	28	28.42	-0.420000000000002
1838	6	11	30	28.36	1.64
1838	7	11	27	28.33	-1.33
1838	8	11	29	28.29	0.710000000000001
1838	9	11	28	28.26	-0.260000000000002
1838	10	11	29	28.2	0.800000000000001
1838	11	11	30	28.1	1.9
1838	12	11	30	28.08	1.92
1838	13	11	27	28	-1
1838	14	11	27	27.97	-0.969999999999999
1838	15	11	30	27.89	2.11
1838	16	11	27	27.86	-0.859999999999999
1838	17	11	27	27.83	-0.829999999999998
1838	18	11	28	27.79	0.210000000000001
1838	19	11	28	27.77	0.23
1838	20	11	26	27.74	-1.74
1838	21	11	31	27.69	3.31
1838	22	11	25	27.64	-2.64
1838	1	12	30	30.73	-0.73
1838	2	12	29	30.71	-1.71
1838	3	12	30	30.68	-0.68
1838	4	12	32	30.64	1.36
1838	5	12	30	30.62	-0.620000000000001
1838	6	12	30	30.54	-0.539999999999999
1838	7	12	28	30.51	-2.51
1838	8	12	30	30.46	-0.460000000000001
1838	9	12	33	30.43	2.57
1838	10	12	32	30.36	1.64
1838	11	12	32	30.24	1.76
1838	12	12	33	30.22	2.78
1838	13	12	30	30.12	-0.120000000000001
1838	14	12	30	30.08	-0.0799999999999983
1838	15	12	30	29.99	0.0100000000000016
1838	16	12	30	29.96	0.0399999999999991
1838	17	12	32	29.93	2.07
1838	18	12	30	29.88	0.120000000000001
1838	19	12	30	29.85	0.149999999999999
1838	20	12	28	29.81	-1.81
1838	21	12	30	29.76	0.239999999999998
1838	22	12	27	29.69	-2.69
1838	1	13	31	31.23	-0.23
1838	2	13	30	31.17	-1.17
1838	3	13	30	31.08	-1.08
1838	4	13	31	30.98	0.0199999999999996
1838	5	13	30	30.93	-0.93
1838	6	13	31	30.73	0.27
1838	7	13	32	30.64	1.36
1838	8	13	31	30.51	0.489999999999998
1838	9	13	30	30.42	-0.420000000000002
1838	10	13	32	30.24	1.76
1838	11	13	31	29.94	1.06
1838	12	13	30	29.88	0.120000000000001
1838	13	13	28	29.63	-1.63
1838	14	13	30	29.53	0.469999999999999
1838	15	13	30	29.31	0.690000000000001
1838	16	13	29	29.22	-0.219999999999999
1838	17	13	31	29.13	1.87
1838	18	13	30	29.01	0.989999999999998
1838	19	13	29	28.93	0.0700000000000003
1838	20	13	29	28.85	0.149999999999999
1838	21	13	27	28.71	-1.71
1838	22	13	27	28.54	-1.54
1838	1	14	29	31.82	-2.82
1838	2	14	31	31.71	-0.710000000000001
1838	3	14	33	31.59	1.41
1838	4	14	33	31.43	1.57
1838	5	14	31	31.34	-0.34
1838	6	14	32	31.03	0.969999999999999
1838	7	14	29	30.9	-1.9
1838	8	14	33	30.7	2.3
1838	9	14	31	30.56	0.440000000000001
1838	10	14	31	30.28	0.719999999999999
1838	11	14	31	29.82	1.18
1838	12	14	30	29.72	0.280000000000001
1838	13	14	26	29.34	-3.34
1838	14	14	28	29.2	-1.2
1838	15	14	29	28.86	0.140000000000001
1838	16	14	29	28.73	0.27
1838	17	14	30	28.6	1.4
1838	18	14	30	28.42	1.58
1838	19	14	29	28.29	0.710000000000001
1838	20	14	27	28.17	-1.17
1838	21	14	29	27.96	1.04
1838	22	14	26	27.71	-1.71
1838	1	15	30	31.71	-1.71
1838	2	15	31	31.61	-0.609999999999999
1838	3	15	31	31.48	-0.48
1838	4	15	34	31.33	2.67
1838	5	15	32	31.25	0.75
1838	6	15	32	30.95	1.05
1838	7	15	31	30.82	0.18
1838	8	15	32	30.62	1.38
1838	9	15	28	30.49	-2.49
1838	10	15	28	30.22	-2.22
1838	11	15	29	29.78	-0.780000000000001
1838	12	15	32	29.68	2.32
1838	13	15	27	29.31	-2.31
1838	14	15	31	29.17	1.83
1838	15	15	29	28.84	0.16
1838	16	15	29	28.72	0.280000000000001
1838	17	15	31	28.59	2.41
1838	18	15	29	28.41	0.59
1838	19	15	29	28.29	0.710000000000001
1838	20	15	27	28.17	-1.17
1838	21	15	28	27.97	0.0300000000000011
1838	22	15	26	27.73	-1.73
1838	1	16	31	31.4	-0.399999999999999
1838	2	16	32	31.33	0.670000000000002
1838	3	16	30	31.24	-1.24
1838	4	16	32	31.13	0.870000000000001
1838	5	16	32	31.06	0.940000000000001
1838	6	16	30	30.85	-0.850000000000001
1838	7	16	31	30.75	0.25
1838	8	16	31	30.61	0.390000000000001
1838	9	16	29	30.51	-1.51
1838	10	16	29	30.31	-1.31
1838	11	16	31	29.98	1.02
1838	12	16	29	29.91	-0.91
1838	13	16	29	29.64	-0.640000000000001
1838	14	16	31	29.53	1.47
1838	15	16	32	29.29	2.71
1838	16	16	30	29.2	0.800000000000001
1838	17	16	30	29.1	0.899999999999999
1838	18	16	29	28.96	0.0399999999999991
1838	19	16	29	28.87	0.129999999999999
1838	20	16	28	28.78	-0.780000000000001
1838	21	16	29	28.63	0.370000000000001
1838	22	16	26	28.45	-2.45
1838	1	17	30	29.91	0.0899999999999999
1838	2	17	30	29.89	0.109999999999999
1838	3	17	28	29.87	-1.87
1838	4	17	30	29.84	0.16
1838	5	17	30	29.82	0.18
1838	6	17	30	29.76	0.239999999999998
1838	7	17	28	29.74	-1.74
1838	8	17	30	29.7	0.300000000000001
1838	9	17	31	29.67	1.33
1838	10	17	30	29.62	0.379999999999999
1838	11	17	28	29.53	-1.53
1838	12	17	30	29.51	0.489999999999998
1838	13	17	27	29.43	-2.43
1838	14	17	33	29.4	3.6
1838	15	17	35	29.33	5.67
1838	16	17	28	29.31	-1.31
1838	17	17	33	29.28	3.72
1838	18	17	28	29.24	-1.24
1838	19	17	28	29.22	-1.22
1838	20	17	28	29.19	-1.19
1838	21	17	30	29.15	0.850000000000001
1838	22	17	26	29.1	-3.1
1838	1	18	28	29.75	-1.75
1838	2	18	30	29.71	0.289999999999999
1838	3	18	28	29.67	-1.67
1838	4	18	31	29.61	1.39
1838	5	18	29	29.58	-0.579999999999998
1838	6	18	29	29.47	-0.469999999999999
1838	7	18	28	29.42	-1.42
1838	8	18	30	29.35	0.649999999999999
1838	9	18	28	29.3	-1.3
1838	10	18	35	29.2	5.8
1838	11	18	31	29.04	1.96
1838	12	18	28	29	-1
1838	13	18	28	28.87	-0.870000000000001
1838	14	18	30	28.81	1.19
1838	15	18	28	28.69	-0.690000000000001
1838	16	18	28	28.64	-0.640000000000001
1838	17	18	32	28.59	3.41
1838	18	18	29	28.52	0.48
1838	19	18	30	28.48	1.52
1838	20	18	27	28.43	-1.43
1838	21	18	27	28.35	-1.35
1838	22	18	26	28.26	-2.26
1838	1	19	33	28.68	4.32
1838	2	19	26	28.64	-2.64
1838	3	19	28	28.59	-0.59
1838	4	19	30	28.54	1.46
1838	5	19	27	28.5	-1.5
1838	6	19	28	28.39	-0.390000000000001
1838	7	19	27	28.34	-1.34
1838	8	19	30	28.27	1.73
1838	9	19	27	28.22	-1.22
1838	10	19	28	28.11	-0.109999999999999
1838	11	19	27	27.94	-0.940000000000001
1838	12	19	28	27.9	0.100000000000001
1838	13	19	31	27.76	3.24
1838	14	19	26	27.71	-1.71
1838	15	19	29	27.58	1.42
1838	16	19	26	27.53	-1.53
1838	17	19	28	27.48	0.52
1838	18	19	27	27.41	-0.41
1838	19	19	27	27.36	-0.359999999999999
1838	20	19	28	27.31	0.690000000000001
1838	21	19	31	27.23	3.77
1838	22	19	24	27.13	-3.13
1838	1	20	29	30.57	-1.57
1838	2	20	32	30.51	1.49
1838	3	20	31	30.44	0.559999999999999
1838	4	20	31	30.35	0.649999999999999
1838	5	20	30	30.3	-0.300000000000001
1838	6	20	29	30.13	-1.13
1838	7	20	28	30.05	-2.05
1838	8	20	31	29.94	1.06
1838	9	20	30	29.86	0.140000000000001
1838	10	20	30	29.7	0.300000000000001
1838	11	20	31	29.44	1.56
1838	12	20	29	29.38	-0.379999999999999
1838	13	20	28	29.16	-1.16
1838	14	20	29	29.08	-0.0799999999999983
1838	15	20	31	28.88	2.12
1838	16	20	29	28.81	0.190000000000001
1838	17	20	29	28.73	0.27
1838	18	20	29	28.62	0.379999999999999
1838	19	20	30	28.55	1.45
1838	20	20	27	28.47	-1.47
1838	21	20	28	28.35	-0.350000000000001
1838	22	20	27	28.21	-1.21
1838	1	21	27	30.83	-3.83
1838	2	21	31	30.81	0.190000000000001
1838	3	21	32	30.78	1.22
1838	4	21	31	30.74	0.260000000000002
1838	5	21	30	30.72	-0.719999999999999
1838	6	21	31	30.64	0.359999999999999
1838	7	21	30	30.61	-0.609999999999999
1838	8	21	32	30.56	1.44
1838	9	21	31	30.52	0.48
1838	10	21	31	30.45	0.550000000000001
1838	11	21	31	30.34	0.66
1838	12	21	32	30.31	1.69
1838	13	21	31	30.22	0.780000000000001
1838	14	21	30	30.18	-0.18
1838	15	21	31	30.09	0.91
1838	16	21	28	30.06	-2.06
1838	17	21	32	30.02	1.98
1838	18	21	31	29.98	1.02
1838	19	21	30	29.94	0.0599999999999987
1838	20	21	29	29.91	-0.91
1838	21	21	29	29.85	-0.850000000000001
1838	22	21	28	29.79	-1.79
1838	1	22	30	31.98	-1.98
1838	2	22	32	31.92	0.0799999999999983
1838	3	22	32	31.85	0.149999999999999
1838	4	22	32	31.75	0.25
1838	5	22	31	31.7	-0.699999999999999
1838	6	22	34	31.52	2.48
1838	7	22	31	31.44	-0.440000000000001
1838	8	22	32	31.32	0.68
1838	9	22	30	31.24	-1.24
1838	10	22	32	31.07	0.93
1838	11	22	32	30.8	1.2
1838	12	22	30	30.74	-0.739999999999998
1838	13	22	30	30.51	-0.510000000000002
1838	14	22	32	30.42	1.58
1838	15	22	31	30.21	0.789999999999999
1838	16	22	28	30.14	-2.14
1838	17	22	30	30.05	-0.0500000000000007
1838	18	22	31	29.94	1.06
1838	19	22	30	29.86	0.140000000000001
1838	20	22	28	29.79	-1.79
1838	21	22	32	29.66	2.34
1838	22	22	28	29.51	-1.51
1838	1	23	32	32.7	-0.700000000000003
1838	2	23	32	32.63	-0.630000000000003
1838	3	23	34	32.55	1.45
1838	4	23	30	32.44	-2.44
1838	5	23	33	32.39	0.609999999999999
1838	6	23	34	32.18	1.82
1838	7	23	30	32.09	-2.09
1838	8	23	34	31.96	2.04
1838	9	23	31	31.87	-0.870000000000001
1838	10	23	34	31.68	2.32
1838	11	23	34	31.38	2.62
1838	12	23	30	31.31	-1.31
1838	13	23	29	31.05	-2.05
1838	14	23	30	30.96	-0.960000000000001
1838	15	23	32	30.73	1.27
1838	16	23	30	30.64	-0.640000000000001
1838	17	23	30	30.55	-0.550000000000001
1838	18	23	33	30.42	2.58
1838	19	23	30	30.34	-0.34
1838	20	23	29	30.25	-1.25
1838	21	23	30	30.11	-0.109999999999999
1838	22	23	30	29.94	0.0599999999999987
1838	1	24	32	32.79	-0.789999999999999
1838	2	24	33	32.73	0.270000000000003
1838	3	24	32	32.65	-0.649999999999999
1838	4	24	31	32.56	-1.56
1838	5	24	33	32.5	0.5
1838	6	24	36	32.32	3.68
1838	7	24	32	32.24	-0.240000000000002
1838	8	24	33	32.11	0.890000000000001
1838	9	24	31	32.03	-1.03
1838	10	24	32	31.86	0.140000000000001
1838	11	24	31	31.58	-0.579999999999998
1838	12	24	32	31.52	0.48
1838	13	24	30	31.28	-1.28
1838	14	24	31	31.19	-0.190000000000001
1838	15	24	31	30.98	0.0199999999999996
1838	16	24	31	30.9	0.100000000000001
1838	17	24	31	30.82	0.18
1838	18	24	31	30.7	0.300000000000001
1838	19	24	32	30.62	1.38
1838	20	24	29	30.54	-1.54
1838	21	24	31	30.41	0.59
1838	22	24	30	30.26	-0.260000000000002
1838	1	25	32	32.04	-0.0399999999999991
1838	2	25	34	31.97	2.03
1838	3	25	32	31.88	0.120000000000001
1838	4	25	30	31.76	-1.76
1838	5	25	31	31.7	-0.699999999999999
1838	6	25	30	31.48	-1.48
1838	7	25	32	31.39	0.609999999999999
1838	8	25	32	31.24	0.760000000000002
1838	9	25	30	31.14	-1.14
1838	10	25	30	30.95	-0.949999999999999
1838	11	25	30	30.62	-0.620000000000001
1838	12	25	31	30.54	0.460000000000001
1838	13	25	34	30.27	3.73
1838	14	25	31	30.17	0.829999999999998
1838	15	25	30	29.92	0.0799999999999983
1838	16	25	30	29.83	0.170000000000002
1838	17	25	31	29.73	1.27
1838	18	25	30	29.6	0.399999999999999
1838	19	25	29	29.5	-0.5
1838	20	25	29	29.41	-0.41
1838	21	25	28	29.26	-1.26
1838	22	25	28	29.08	-1.08
1838	1	27	29	29.37	-0.370000000000001
1838	2	27	29	29.36	-0.359999999999999
1838	3	27	29	29.36	-0.359999999999999
1838	4	27	31	29.35	1.65
1838	5	27	29	29.34	-0.34
1838	6	27	30	29.32	0.68
1838	7	27	29	29.31	-0.309999999999999
1838	8	27	31	29.3	1.7
1838	9	27	29	29.29	-0.289999999999999
1838	10	27	29	29.27	-0.27
1838	11	27	28	29.24	-1.24
1838	12	27	28	29.24	-1.24
1838	13	27	27	29.21	-2.21
1838	14	27	29	29.2	-0.199999999999999
1838	15	27	29	29.18	-0.18
1838	16	27	29	29.17	-0.170000000000002
1838	17	27	32	29.16	2.84
1838	18	27	31	29.15	1.85
1838	19	27	32	29.14	2.86
1838	20	27	28	29.13	-1.13
1838	21	27	29	29.12	-0.120000000000001
1838	22	27	27	29.1	-2.1
1838	1	28	29	28.67	0.329999999999998
1838	2	28	28	28.63	-0.629999999999999
1838	3	28	27	28.58	-1.58
1838	4	28	28	28.51	-0.510000000000002
1838	5	28	27	28.47	-1.47
1838	6	28	28	28.34	-0.34
1838	7	28	28	28.28	-0.280000000000001
1838	8	28	33	28.2	4.8
1838	9	28	27	28.14	-1.14
1838	10	28	29	28.02	0.98
1838	11	28	28	27.82	0.18
1838	12	28	28	27.78	0.219999999999999
1838	13	28	26	27.61	-1.61
1838	14	28	28	27.55	0.449999999999999
1838	15	28	28	27.4	0.600000000000001
1838	16	28	27	27.34	-0.34
1838	17	28	36	27.28	8.72
1838	18	28	26	27.2	-1.2
1838	19	28	26	27.15	-1.15
1838	20	28	28	27.09	0.91
1838	21	28	24	27	-3
1838	22	28	25	26.89	-1.89
1838	1	29	28	29.86	-1.86
1838	2	29	31	29.84	1.16
1838	3	29	30	29.81	0.190000000000001
1838	4	29	30	29.79	0.210000000000001
1838	5	29	29	29.77	-0.77
1838	6	29	29	29.71	-0.710000000000001
1838	7	29	30	29.69	0.309999999999999
1838	8	29	29	29.65	-0.649999999999999
1838	9	29	29	29.62	-0.620000000000001
1838	10	29	29	29.57	-0.57
1838	11	29	31	29.48	1.52
1838	12	29	31	29.46	1.54
1838	13	29	30	29.39	0.609999999999999
1838	14	29	30	29.36	0.640000000000001
1838	15	29	30	29.29	0.710000000000001
1838	16	29	30	29.27	0.73
1838	17	29	31	29.24	1.76
1838	18	29	30	29.2	0.800000000000001
1838	19	29	30	29.18	0.82
1838	20	29	28	29.15	-1.15
1838	21	29	26	29.11	-3.11
1838	22	29	28	29.06	-1.06
1838	1	30	30	31.46	-1.46
1838	2	30	30	31.42	-1.42
1838	3	30	32	31.36	0.640000000000001
1838	4	30	32	31.3	0.699999999999999
1838	5	30	30	31.26	-1.26
1838	6	30	32	31.13	0.870000000000001
1838	7	30	31	31.08	-0.0799999999999983
1838	8	30	32	30.99	1.01
1838	9	30	32	30.93	1.07
1838	10	30	30	30.81	-0.809999999999999
1838	11	30	31	30.62	0.379999999999999
1838	12	30	31	30.57	0.43
1838	13	30	29	30.41	-1.41
1838	14	30	32	30.35	1.65
1838	15	30	32	30.2	1.8
1838	16	30	31	30.14	0.859999999999999
1838	17	30	30	30.09	-0.0899999999999999
1838	18	30	31	30.01	0.989999999999998
1838	19	30	30	29.95	0.0500000000000007
1838	20	30	28	29.89	-1.89
1838	21	30	31	29.8	1.2
1838	22	30	27	29.69	-2.69
1838	1	31	31	32.5	-1.5
1838	2	31	32	32.43	-0.43
1838	3	31	32	32.34	-0.340000000000003
1838	4	31	34	32.24	1.76
1838	5	31	31	32.18	-1.18
1838	6	31	33	31.97	1.03
1838	7	31	32	31.88	0.120000000000001
1838	8	31	33	31.75	1.25
1838	9	31	30	31.65	-1.65
1838	10	31	31	31.47	-0.469999999999999
1838	11	31	33	31.16	1.84
1838	12	31	31	31.09	-0.0899999999999999
1838	13	31	30	30.83	-0.829999999999998
1838	14	31	32	30.73	1.27
1838	15	31	31	30.5	0.5
1838	16	31	30	30.41	-0.41
1838	17	31	30	30.32	-0.32
1838	18	31	34	30.2	3.8
1838	19	31	30	30.11	-0.109999999999999
1838	20	31	28	30.02	-2.02
1838	21	31	30	29.88	0.120000000000001
1838	22	31	28	29.71	-1.71
1838	1	32	31	32.16	-1.16
1838	2	32	33	32.11	0.890000000000001
1838	3	32	32	32.05	-0.0499999999999972
1838	4	32	32	31.98	0.0199999999999996
1838	5	32	31	31.94	-0.940000000000001
1838	6	32	33	31.81	1.19
1838	7	32	31	31.75	-0.75
1838	8	32	32	31.65	0.350000000000001
1838	9	32	31	31.59	-0.59
1838	10	32	32	31.47	0.530000000000001
1838	11	32	33	31.26	1.74
1838	12	32	32	31.21	0.789999999999999
1838	13	32	29	31.04	-2.04
1838	14	32	31	30.97	0.0300000000000011
1838	15	32	31	30.81	0.190000000000001
1838	16	32	30	30.75	-0.75
1838	17	32	30	30.69	-0.690000000000001
1838	18	32	34	30.6	3.4
1838	19	32	31	30.54	0.460000000000001
1838	20	32	29	30.48	-1.48
1838	21	32	31	30.39	0.609999999999999
1838	22	32	29	30.27	-1.27
1838	1	33	33	33.15	-0.149999999999999
1838	2	33	33	33.06	-0.0600000000000023
1838	3	33	34	32.95	1.05
1838	4	33	32	32.81	-0.810000000000002
1838	5	33	34	32.73	1.27
1838	6	33	33	32.46	0.539999999999999
1838	7	33	31	32.35	-1.35
1838	8	33	33	32.17	0.829999999999998
1838	9	33	31	32.05	-1.05
1838	10	33	32	31.8	0.199999999999999
1838	11	33	31	31.4	-0.399999999999999
1838	12	33	30	31.31	-1.31
1838	13	33	30	30.98	-0.98
1838	14	33	31	30.85	0.149999999999999
1838	15	33	31	30.55	0.449999999999999
1838	16	33	32	30.44	1.56
1838	17	33	31	30.32	0.68
[truncated: 998,000+ more rows]
