# Supplementary material for: Quantification of Visual Field Variability in Glaucoma: Implications for Visual Field Prediction and Modeling
Source: Transl Vis Sci Technol. 2019 Oct 17;8(5):25. doi: 10.1167/tvst.8.5.25 (PMC6798312; doi:10.1167/tvst.8.5.25)
Supplement: Supplement 7 [file tvst-08-05-19_s07.zip › tvst-08-05-19_s08.csv]

EID	VF_NUM	LOCATION	OBSERVED	FITTED	RESIDUAL
4567	1	1	22	22.9	-0.899999999999999
4567	2	1	24	23.1	0.899999999999999
4567	3	1	24	23.5	0.5
4567	4	1	24	23.7	0.300000000000001
4567	5	1	23	24.1	-1.1
4567	6	1	25	24.7	0.300000000000001
4567	1	2	22	23.5	-1.5
4567	2	2	24	24	0
4567	3	2	26	24.5	1.5
4567	4	2	27	25	2
4567	5	2	24	25.5	-1.5
4567	6	2	26	26.5	-0.5
4567	1	3	25	25.5	-0.5
4567	2	3	26	25.2	0.800000000000001
4567	3	3	26	24.9	1.1
4567	4	3	23	24.6	-1.6
4567	5	3	24	24.2	-0.199999999999999
4567	6	3	24	23.6	0.399999999999999
4567	1	4	26	26	0
4567	2	4	24	25.3	-1.3
4567	3	4	28	24.5	3.5
4567	4	4	22	23.8	-1.8
4567	5	4	22	23	-1
4567	6	4	22	21.5	0.5
4567	1	5	27	26.3	0.699999999999999
4567	2	5	25	26.2	-1.2
4567	3	5	27	26.1	0.899999999999999
4567	4	5	24	26	-2
4567	5	5	28	25.8	2.2
4567	6	5	25	25.6	-0.600000000000001
4567	1	6	27	28	-1
4567	2	6	27	28	-1
4567	3	6	30	28	2
4567	4	6	27	28	-1
4567	5	6	31	28	3
4567	6	6	26	28	-2
4567	1	7	27	26.3	0.699999999999999
4567	2	7	27	26.8	0.199999999999999
4567	3	7	27	27.5	-0.5
4567	4	7	26	28	-2
4567	5	7	30	28.6	1.4
4567	6	7	30	29.8	0.199999999999999
4567	1	8	28	27.7	0.300000000000001
4567	2	8	28	27.4	0.600000000000001
4567	3	8	27	27	0
4567	4	8	26	26.8	-0.800000000000001
4567	5	8	25	26.4	-1.4
4567	6	8	27	25.8	1.2
4567	1	9	26	26.4	-0.399999999999999
4567	2	9	26	26.1	-0.100000000000001
4567	3	9	27	25.7	1.3
4567	4	9	26	25.4	0.600000000000001
4567	5	9	23	25	-2
4567	6	9	25	24.4	0.600000000000001
4567	1	10	31	28.6	2.4
4567	2	10	25	27.8	-2.8
4567	3	10	26	26.7	-0.699999999999999
4567	4	10	26	25.9	0.100000000000001
4567	5	10	26	24.9	1.1
4567	6	10	23	23.1	-0.100000000000001
4567	1	11	25	25.1	-0.100000000000001
4567	2	11	25	25.4	-0.399999999999999
4567	3	11	27	25.8	1.2
4567	4	11	25	26.1	-1.1
4567	5	11	27	26.5	0.5
4567	6	11	27	27.2	-0.199999999999999
4567	1	12	28	28.4	-0.399999999999999
4567	2	12	29	28.4	0.600000000000001
4567	3	12	28	28.3	-0.300000000000001
4567	4	12	28	28.3	-0.300000000000001
4567	5	12	29	28.3	0.699999999999999
4567	6	12	28	28.3	-0.300000000000001
4567	1	13	27	28.4	-1.4
4567	2	13	28	28.6	-0.600000000000001
4567	3	13	31	28.7	2.3
4567	4	13	29	28.9	0.100000000000001
4567	5	13	30	29.1	0.899999999999999
4567	6	13	28	29.4	-1.4
4567	1	14	27	26.9	0.100000000000001
4567	2	14	26	27.2	-1.2
4567	3	14	29	27.7	1.3
4567	4	14	28	28.1	-0.100000000000001
4567	5	14	29	28.6	0.399999999999999
4567	6	14	29	29.5	-0.5
4567	1	15	30	29.4	0.600000000000001
4567	2	15	28	29.1	-1.1
4567	3	15	30	28.7	1.3
4567	4	15	28	28.4	-0.399999999999999
4567	5	15	27	28	-1
4567	6	15	28	27.4	0.600000000000001
4567	1	16	27	27.9	-0.899999999999999
4567	2	16	28	27.7	0.300000000000001
4567	3	16	28	27.3	0.699999999999999
4567	4	16	28	27.1	0.899999999999999
4567	5	16	26	26.8	-0.800000000000001
4567	6	16	26	26.2	-0.199999999999999
4567	1	17	27	28	-1
4567	2	17	28	27.5	0.5
4567	3	17	28	27	1
4567	4	17	27	26.5	0.5
4567	5	17	25	26	-1
4567	6	17	25	25	0
4567	1	18	24	24.8	-0.800000000000001
4567	2	18	26	25	1
4567	3	18	25	25.2	-0.199999999999999
4567	4	18	26	25.4	0.600000000000001
4567	5	18	25	25.6	-0.600000000000001
4567	6	18	26	26	0
4567	1	19	24	25	-1
4567	2	19	26	25.2	0.800000000000001
4567	3	19	26	25.4	0.600000000000001
4567	4	19	24	25.5	-1.5
4567	5	19	28	25.7	2.3
4567	6	19	25	26.1	-1.1
4567	1	20	25	27	-2
4567	2	20	27	27.4	-0.399999999999999
4567	3	20	30	27.9	2.1
4567	4	20	28	28.3	-0.300000000000001
4567	5	20	32	28.8	3.2
4567	6	20	27	29.7	-2.7
4567	1	21	28	28.4	-0.399999999999999
4567	2	21	29	28.9	0.100000000000001
4567	3	21	31	29.6	1.4
4567	4	21	29	30.2	-1.2
4567	5	21	31	30.8	0.199999999999999
4567	6	21	32	32	0
4567	1	22	30	30.6	-0.600000000000001
4567	2	22	30	30.6	-0.600000000000001
4567	3	22	33	30.7	2.3
4567	4	22	29	30.7	-1.7
4567	5	22	32	30.7	1.3
4567	6	22	30	30.8	-0.800000000000001
4567	1	23	32	30.7	1.3
4567	2	23	29	30.8	-1.8
4567	3	23	31	31.1	-0.100000000000001
4567	4	23	32	31.2	0.800000000000001
4567	5	23	31	31.4	-0.399999999999999
4567	6	23	32	31.8	0.199999999999999
4567	1	24	33	31.7	1.3
4567	2	24	30	31.5	-1.5
4567	3	24	31	31.3	-0.300000000000001
4567	4	24	32	31.1	0.899999999999999
4567	5	24	30	30.9	-0.899999999999999
4567	6	24	31	30.5	0.5
4567	1	25	27	26	1
4567	2	25	23	26.3	-3.3
4567	3	25	28	26.8	1.2
4567	4	25	28	27.1	0.899999999999999
4567	5	25	29	27.5	1.5
4567	6	25	27	28.3	-1.3
4567	1	27	26	25.9	0.100000000000001
4567	2	27	27	25.8	1.2
4567	3	27	24	25.7	-1.7
4567	4	27	24	25.6	-1.6
4567	5	27	28	25.6	2.4
4567	6	27	25	25.4	-0.399999999999999
4567	1	28	25	25.5	-0.5
4567	2	28	24	25.6	-1.6
4567	3	28	27	25.6	1.4
4567	4	28	26	25.7	0.300000000000001
4567	5	28	28	25.8	2.2
4567	6	28	24	25.9	-1.9
4567	1	29	26	27.2	-1.2
4567	2	29	27	27.4	-0.399999999999999
4567	3	29	29	27.7	1.3
4567	4	29	28	27.9	0.100000000000001
4567	5	29	30	28.2	1.8
4567	6	29	27	28.7	-1.7
4567	1	30	28	28.5	-0.5
4567	2	30	29	28.8	0.199999999999999
4567	3	30	29	29.3	-0.300000000000001
4567	4	30	30	29.6	0.399999999999999
4567	5	30	31	30	1
4567	6	30	30	30.8	-0.800000000000001
4567	1	31	32	31.8	0.199999999999999
4567	2	31	30	31.7	-1.7
4567	3	31	34	31.6	2.4
4567	4	31	31	31.5	-0.5
4567	5	31	31	31.3	-0.300000000000001
4567	6	31	31	31.1	-0.100000000000001
4567	1	32	31	31	0
4567	2	32	31	31.1	-0.100000000000001
4567	3	32	32	31.3	0.699999999999999
4567	4	32	31	31.4	-0.399999999999999
4567	5	32	31	31.5	-0.5
4567	6	32	32	31.7	0.300000000000001
4567	1	33	31	31	0
4567	2	33	30	30.9	-0.899999999999999
4567	3	33	32	30.9	1.1
4567	4	33	30	30.8	-0.800000000000001
4567	5	33	32	30.8	1.2
4567	6	33	30	30.7	-0.699999999999999
4567	1	34	0	7.2	-7.2
4567	2	34	19	7.1	11.9
4567	3	34	0	6.9	-6.9
4567	4	34	0	6.8	-6.8
4567	5	34	22	6.6	15.4
4567	6	34	0	6.4	-6.4
4567	1	36	26	26.2	-0.199999999999999
4567	2	36	27	25.8	1.2
4567	3	36	23	25.3	-2.3
4567	4	36	24	24.9	-0.899999999999999
4567	5	36	28	24.4	3.6
4567	6	36	22	23.4	-1.4
4567	1	37	25	24.3	0.699999999999999
4567	2	37	26	26	0
4567	3	37	29	28.2	0.800000000000001
4567	4	37	28	29.8	-1.8
4567	5	37	31	31.9	-0.899999999999999
4567	6	37	37	35.8	1.2
4567	1	38	28	29.1	-1.1
4567	2	38	30	29.4	0.600000000000001
4567	3	38	30	29.8	0.199999999999999
4567	4	38	30	30.1	-0.100000000000001
4567	5	38	32	30.5	1.5
4567	6	38	30	31.1	-1.1
4567	1	39	30	30	0
4567	2	39	28	30.2	-2.2
4567	3	39	33	30.4	2.6
4567	4	39	30	30.5	-0.5
4567	5	39	32	30.8	1.2
4567	6	39	30	31.1	-1.1
4567	1	40	32	31.5	0.5
4567	2	40	29	31.3	-2.3
4567	3	40	33	31	2
4567	4	40	30	30.8	-0.800000000000001
4567	5	40	32	30.5	1.5
4567	6	40	29	30	-1
4567	1	41	30	29.8	0.199999999999999
4567	2	41	28	29.9	-1.9
4567	3	41	31	30.1	0.899999999999999
4567	4	41	32	30.2	1.8
4567	5	41	30	30.4	-0.399999999999999
4567	6	41	30	30.7	-0.699999999999999
4567	1	42	23	24.7	-1.7
4567	2	42	22	21.5	0.5
4567	3	42	23	17.4	5.6
4567	4	42	7	14.2	-7.2
4567	5	42	14	10.2	3.8
4567	6	42	2	3	-1
4567	1	43	22	21.2	0.800000000000001
4567	2	43	22	20.7	1.3
4567	3	43	22	20.1	1.9
4567	4	43	17	19.7	-2.7
4567	5	43	14	19.1	-5.1
4567	6	43	22	18.1	3.9
4567	1	44	25	24.1	0.899999999999999
4567	2	44	21	24.1	-3.1
4567	3	44	26	24.1	1.9
4567	4	44	24	24.2	-0.199999999999999
4567	5	44	26	24.2	1.8
4567	6	44	23	24.3	-1.3
4567	1	45	28	27.8	0.199999999999999
4567	2	45	26	28	-2
4567	3	45	30	28.3	1.7
4567	4	45	30	28.6	1.4
4567	5	45	28	28.9	-0.899999999999999
4567	6	45	29	29.4	-0.399999999999999
4567	1	46	29	28.5	0.5
4567	2	46	27	28.6	-1.6
4567	3	46	30	28.8	1.2
4567	4	46	29	28.9	0.100000000000001
4567	5	46	29	29	0
4567	6	46	29	29.2	-0.199999999999999
4567	1	47	28	28.4	-0.399999999999999
4567	2	47	28	28.6	-0.600000000000001
4567	3	47	30	28.7	1.3
4567	4	47	29	28.9	0.100000000000001
4567	5	47	29	29.1	-0.100000000000001
4567	6	47	29	29.4	-0.399999999999999
4567	1	48	28	28.7	-0.699999999999999
4567	2	48	28	28.6	-0.600000000000001
4567	3	48	31	28.4	2.6
4567	4	48	28	28.3	-0.300000000000001
4567	5	48	27	28.1	-1.1
4567	6	48	28	27.9	0.100000000000001
4567	1	49	28	28.5	-0.5
4567	2	49	28	28.3	-0.300000000000001
4567	3	49	30	28	2
4567	4	49	29	27.8	1.2
4567	5	49	24	27.5	-3.5
4567	6	49	28	26.9	1.1
4567	1	50	30	29	1
4567	2	50	27	28.4	-1.4
4567	3	50	31	27.7	3.3
4567	4	50	25	27.2	-2.2
4567	5	50	24	26.5	-2.5
4567	6	50	27	25.2	1.8
4567	1	51	25	26.2	-1.2
4567	2	51	27	26.6	0.399999999999999
4567	3	51	28	27	1
4567	4	51	28	27.3	0.699999999999999
4567	5	51	27	27.6	-0.600000000000001
4567	6	51	28	28.3	-0.300000000000001
4567	1	52	25	26.8	-1.8
4567	2	52	26	27	-1
4567	3	52	30	27.2	2.8
4567	4	52	28	27.4	0.600000000000001
4567	5	52	29	27.6	1.4
4567	6	52	26	28	-2
4567	1	53	27	27.1	-0.100000000000001
4567	2	53	27	26.9	0.100000000000001
4567	3	53	28	26.6	1.4
4567	4	53	26	26.4	-0.399999999999999
4567	5	53	24	26.2	-2.2
4567	6	53	27	25.8	1.2
4567	1	54	27	28.3	-1.3
4567	2	54	26	28.3	-2.3
4567	3	54	30	28.3	1.7
4567	4	54	32	28.3	3.7
4567	5	54	29	28.4	0.600000000000001
4567	6	54	26	28.4	-2.4
4564	1	1	28	27.6	0.399999999999999
4564	2	1	30	27.4	2.6
4564	3	1	29	27	2
4564	4	1	19	26.6	-7.6
4564	5	1	27	26.2	0.800000000000001
4564	6	1	27	25.2	1.8
4564	1	2	28	27.3	0.699999999999999
4564	2	2	29	27.1	1.9
4564	3	2	27	26.7	0.300000000000001
4564	4	2	19	26.3	-7.3
4564	5	2	30	25.9	4.1
4564	6	2	25	24.7	0.300000000000001
4564	1	3	23	23.1	-0.100000000000001
4564	2	3	26	23.2	2.8
4564	3	3	21	23.4	-2.4
4564	4	3	19	23.7	-4.7
4564	5	3	29	24	5
4564	6	3	24	24.7	-0.699999999999999
4564	1	4	23	21.8	1.2
4564	2	4	25	22	3
4564	3	4	17	22.3	-5.3
4564	4	4	20	22.7	-2.7
4564	5	4	27	23.1	3.9
4564	6	4	24	24.1	-0.100000000000001
4564	1	5	27	25.1	1.9
4564	2	5	28	25	3
4564	3	5	23	24.8	-1.8
4564	4	5	19	24.7	-5.7
4564	5	5	25	24.5	0.5
4564	6	5	26	23.9	2.1
4564	1	6	29	27.2	1.8
4564	2	6	29	27	2
4564	3	6	26	26.6	-0.600000000000001
4564	4	6	20	26.1	-6.1
4564	5	6	27	25.7	1.3
4564	6	6	26	24.4	1.6
4564	1	7	28	26.4	1.6
4564	2	7	29	26.4	2.6
4564	3	7	24	26.5	-2.5
4564	4	7	22	26.5	-4.5
4564	5	7	28	26.6	1.4
4564	6	7	28	26.7	1.3
4564	1	8	28	27.3	0.699999999999999
4564	2	8	30	27.2	2.8
4564	3	8	24	27.2	-3.2
4564	4	8	23	27.2	-4.2
4564	5	8	31	27.1	3.9
4564	6	8	27	27	0
4564	1	9	27	24.8	2.2
4564	2	9	27	24.9	2.1
4564	3	9	19	25.2	-6.2
4564	4	9	25	25.5	-0.5
4564	5	9	28	25.8	2.2
4564	6	9	27	26.7	0.300000000000001
4564	1	10	30	24.1	5.9
4564	2	10	25	24.3	0.699999999999999
4564	3	10	16	24.9	-8.9
4564	4	10	25	25.4	-0.399999999999999
4564	5	10	27	25.9	1.1
4564	6	10	29	27.4	1.6
4564	1	11	30	27.5	2.5
4564	2	11	28	27.4	0.600000000000001
4564	3	11	23	27.3	-4.3
4564	4	11	26	27.2	-1.2
4564	5	11	29	27	2
4564	6	11	27	26.7	0.300000000000001
4564	1	12	30	28.8	1.2
4564	2	12	31	28.5	2.5
4564	3	12	24	28	-4
4564	4	12	26	27.5	-1.5
4564	5	12	28	26.9	1.1
4564	6	12	26	25.3	0.699999999999999
4564	1	13	31	29	2
4564	2	13	29	28.9	0.100000000000001
4564	3	13	29	28.8	0.199999999999999
4564	4	13	24	28.7	-4.7
4564	5	13	30	28.5	1.5
4564	6	13	29	28.1	0.899999999999999
4564	1	14	30	27.5	2.5
4564	2	14	29	27.7	1.3
4564	3	14	24	28	-4
4564	4	14	25	28.4	-3.4
4564	5	14	32	28.7	3.3
4564	6	14	30	29.7	0.300000000000001
4564	1	15	31	24.4	6.6
4564	2	15	27	24.9	2.1
4564	3	15	13	25.8	-12.8
4564	4	15	25	26.7	-1.7
4564	5	15	33	27.7	5.3
4564	6	15	31	30.4	0.600000000000001
4564	1	16	29	25.9	3.1
4564	2	16	30	26.1	3.9
4564	3	16	17	26.4	-9.4
4564	4	16	26	26.7	-0.699999999999999
4564	5	16	29	27	2
4564	6	16	29	27.9	1.1
4564	1	17	28	24.5	3.5
4564	2	17	28	24.8	3.2
4564	3	17	17	25.4	-8.4
4564	4	17	25	26	-1
4564	5	17	28	26.7	1.3
4564	6	17	30	28.6	1.4
4564	1	18	31	27.4	3.6
4564	2	18	28	27.4	0.600000000000001
4564	3	18	21	27.3	-6.3
4564	4	18	26	27.2	-1.2
4564	5	18	30	27.1	2.9
4564	6	18	27	26.8	0.199999999999999
4564	1	19	25	28	-3
4564	2	19	29	27.9	1.1
4564	3	19	32	27.7	4.3
4564	4	19	24	27.5	-3.5
4564	5	19	29	27.3	1.7
4564	6	19	26	26.7	-0.699999999999999
4564	1	20	27	28	-1
4564	2	20	29	27.9	1.1
4564	3	20	28	27.8	0.199999999999999
4564	4	20	27	27.7	-0.699999999999999
4564	5	20	28	27.5	0.5
4564	6	20	27	27.2	-0.199999999999999
4564	1	21	32	29.8	2.2
4564	2	21	30	29.9	0.100000000000001
4564	3	21	28	29.9	-1.9
4564	4	21	28	30	-2
4564	5	21	31	30.1	0.899999999999999
4564	6	21	31	30.3	0.699999999999999
4564	1	22	31	30.3	0.699999999999999
4564	2	22	31	30.3	0.699999999999999
4564	3	22	30	30.3	-0.300000000000001
4564	4	22	28	30.3	-2.3
4564	5	22	31	30.4	0.600000000000001
4564	6	22	31	30.4	0.600000000000001
4564	1	23	33	29.8	3.2
4564	2	23	31	30	1
4564	3	23	27	30.2	-3.2
4564	4	23	27	30.5	-3.5
4564	5	23	32	30.8	1.2
4564	6	23	33	31.6	1.4
4564	1	24	34	31.2	2.8
4564	2	24	32	31.1	0.899999999999999
4564	3	24	28	31	-3
4564	4	24	27	30.8	-3.8
4564	5	24	33	30.7	2.3
4564	6	24	31	30.2	0.800000000000001
4564	1	25	30	28.3	1.7
4564	2	25	32	28.3	3.7
4564	3	25	24	28.3	-4.3
4564	4	25	22	28.3	-6.3
4564	5	25	33	28.4	4.6
4564	6	25	29	28.4	0.600000000000001
4564	1	27	26	27.3	-1.3
4564	2	27	29	27.4	1.6
4564	3	27	27	27.5	-0.5
4564	4	27	25	27.7	-2.7
4564	5	27	32	27.8	4.2
4564	6	27	27	28.3	-1.3
4564	1	28	23	26.2	-3.2
4564	2	28	28	25.9	2.1
4564	3	28	28	25.4	2.6
4564	4	28	22	25	-3
4564	5	28	27	24.4	2.6
4564	6	28	22	23	-1
4564	1	29	29	28.4	0.600000000000001
4564	2	29	28	28.2	-0.199999999999999
4564	3	29	26	27.7	-1.7
4564	4	29	28	27.3	0.699999999999999
4564	5	29	28	26.8	1.2
4564	6	29	25	25.5	-0.5
4564	1	30	31	29.5	1.5
4564	2	30	30	29.6	0.399999999999999
4564	3	30	28	29.6	-1.6
4564	4	30	27	29.7	-2.7
4564	5	30	32	29.7	2.3
4564	6	30	30	29.9	0.100000000000001
4564	1	31	34	32	2
4564	2	31	31	31.8	-0.800000000000001
4564	3	31	31	31.4	-0.399999999999999
4564	4	31	29	31	-2
4564	5	31	31	30.5	0.5
4564	6	31	30	29.4	0.600000000000001
4564	1	32	34	31.5	2.5
4564	2	32	31	31.3	-0.300000000000001
4564	3	32	31	31	0
4564	4	32	28	30.6	-2.6
4564	5	32	29	30.3	-1.3
4564	6	32	31	29.3	1.7
4564	1	33	32	31.1	0.899999999999999
4564	2	33	33	31.1	1.9
4564	3	33	28	31.2	-3.2
4564	4	33	30	31.3	-1.3
4564	5	33	33	31.4	1.6
4564	6	33	32	31.7	0.300000000000001
4564	1	34	33	30.1	2.9
4564	2	34	31	30	1
4564	3	34	24	29.7	-5.7
4564	4	34	29	29.5	-0.5
4564	5	34	31	29.2	1.8
4564	6	34	29	28.5	0.5
4564	1	36	25	26.9	-1.9
4564	2	36	30	26.9	3.1
4564	3	36	24	27	-3
4564	4	36	27	27	0
4564	5	36	30	27.1	2.9
4564	6	36	26	27.2	-1.2
4564	1	37	25	26.2	-1.2
4564	2	37	28	26	2
4564	3	37	26	25.6	0.399999999999999
4564	4	37	23	25.3	-2.3
4564	5	37	26	24.9	1.1
4564	6	37	24	23.9	0.100000000000001
4564	1	38	30	29.2	0.800000000000001
4564	2	38	29	29	0
4564	3	38	29	28.6	0.399999999999999
4564	4	38	25	28.3	-3.3
4564	5	38	30	27.9	2.1
4564	6	38	27	27	0
4564	1	39	31	29.8	1.2
4564	2	39	28	29.8	-1.8
4564	3	39	31	29.7	1.3
4564	4	39	27	29.7	-2.7
4564	5	39	32	29.6	2.4
4564	6	39	29	29.5	-0.5
4564	1	40	30	28.1	1.9
4564	2	40	30	28.2	1.8
4564	3	40	27	28.3	-1.3
4564	4	40	23	28.3	-5.3
4564	5	40	30	28.4	1.6
4564	6	40	30	28.7	1.3
4564	1	41	31	30.8	0.199999999999999
4564	2	41	32	30.7	1.3
4564	3	41	31	30.4	0.600000000000001
4564	4	41	27	30.2	-3.2
4564	5	41	30	29.9	0.100000000000001
4564	6	41	30	29.1	0.899999999999999
4564	1	42	32	30.7	1.3
4564	2	42	30	30.6	-0.600000000000001
4564	3	42	30	30.5	-0.5
4564	4	42	29	30.3	-1.3
4564	5	42	31	30.2	0.800000000000001
4564	6	42	30	29.8	0.199999999999999
4564	1	43	28	29.2	-1.2
4564	2	43	29	29.1	-0.100000000000001
4564	3	43	30	28.9	1.1
4564	4	43	29	28.7	0.300000000000001
4564	5	43	29	28.4	0.600000000000001
4564	6	43	27	27.7	-0.699999999999999
4564	1	44	30	30.1	-0.100000000000001
4564	2	44	32	29.8	2.2
4564	3	44	27	29.4	-2.4
4564	4	44	27	29	-2
4564	5	44	31	28.5	2.5
4564	6	44	27	27.2	-0.199999999999999
4564	1	45	30	27.7	2.3
4564	2	45	29	27.9	1.1
4564	3	45	23	28.1	-5.1
4564	4	45	29	28.3	0.699999999999999
4564	5	45	29	28.6	0.399999999999999
4564	6	45	30	29.3	0.699999999999999
4564	1	46	29	29	0
4564	2	46	31	28.9	2.1
4564	3	46	27	28.8	-1.8
4564	4	46	26	28.7	-2.7
4564	5	46	31	28.5	2.5
4564	6	46	28	28.1	-0.100000000000001
4564	1	47	29	26.5	2.5
4564	2	47	30	26.6	3.4
4564	3	47	23	26.8	-3.8
4564	4	47	22	27	-5
4564	5	47	28	27.2	0.800000000000001
4564	6	47	30	27.9	2.1
4564	1	48	32	29.8	2.2
4564	2	48	31	29.7	1.3
4564	3	48	26	29.4	-3.4
4564	4	48	27	29.2	-2.2
4564	5	48	30	28.9	1.1
4564	6	48	29	28.1	0.899999999999999
4564	1	49	32	30.6	1.4
4564	2	49	33	30.5	2.5
4564	3	49	29	30.4	-1.4
4564	4	49	27	30.3	-3.3
4564	5	49	29	30.2	-1.2
4564	6	49	32	29.9	2.1
4564	1	50	32	30	2
4564	2	50	31	29.8	1.2
4564	3	50	25	29.5	-4.5
4564	4	50	28	29.1	-1.1
4564	5	50	31	28.8	2.2
4564	6	50	28	27.8	0.199999999999999
4564	1	51	18	18.5	-0.5
4564	2	51	25	19	6
4564	3	51	12	20	-8
4564	4	51	19	20.9	-1.9
4564	5	51	27	21.9	5.1
4564	6	51	24	24.7	-0.699999999999999
4564	1	52	21	20.6	0.399999999999999
4564	2	52	27	21.1	5.9
4564	3	52	14	22.1	-8.1
4564	4	52	23	23.1	-0.100000000000001
4564	5	52	25	24.2	0.800000000000001
4564	6	52	28	27	1
4564	1	53	27	24.9	2.1
4564	2	53	26	25.2	0.800000000000001
4564	3	53	20	25.7	-5.7
4564	4	53	27	26.2	0.800000000000001
4564	5	53	29	26.8	2.2
4564	6	53	28	28.3	-0.300000000000001
4564	1	54	28	26.4	1.6
4564	2	54	30	26.7	3.3
4564	3	54	22	27.2	-5.2
4564	4	54	26	27.7	-1.7
4564	5	54	29	28.3	0.699999999999999
4564	6	54	31	29.8	1.2
9648	1	1	28	25.1	2.9
9648	2	1	29	25.4	3.6
9648	3	1	16	26.1	-10.1
9648	4	1	28	26.7	1.3
9648	5	1	29	27.4	1.6
9648	6	1	30	29.3	0.699999999999999
9648	1	2	31	26.7	4.3
9648	2	2	28	26.5	1.5
9648	3	2	19	26.1	-7.1
9648	4	2	25	25.8	-0.800000000000001
9648	5	2	26	25.4	0.600000000000001
9648	6	2	26	24.4	1.6
9648	1	3	29	24.9	4.1
9648	2	3	26	24.5	1.5
9648	3	3	16	23.8	-7.8
9648	4	3	22	23.1	-1.1
9648	5	3	25	22.3	2.7
9648	6	3	21	20.3	0.699999999999999
9648	1	4	25	23.5	1.5
9648	2	4	27	23.5	3.5
9648	3	4	18	23.6	-5.6
9648	4	4	22	23.7	-1.7
9648	5	4	25	23.8	1.2
9648	6	4	25	24	1
9648	1	5	28	25.7	2.3
9648	2	5	28	25.9	2.1
9648	3	5	21	26.1	-5.1
9648	4	5	27	26.3	0.699999999999999
9648	5	5	25	26.6	-1.6
9648	6	5	29	27.3	1.7
9648	1	6	29	27.9	1.1
9648	2	6	29	27.9	1.1
9648	3	6	25	28	-3
9648	4	6	29	28	1
9648	5	6	27	28.1	-1.1
9648	6	6	29	28.2	0.800000000000001
9648	1	7	28	27.5	0.5
9648	2	7	30	27.7	2.3
9648	3	7	24	28.1	-4.1
9648	4	7	30	28.5	1.5
9648	5	7	28	29	-1
9648	6	7	31	30.2	0.800000000000001
9648	1	8	29	25.2	3.8
9648	2	8	24	25.5	-1.5
9648	3	8	21	26.1	-5.1
9648	4	8	28	26.7	1.3
9648	5	8	29	27.4	1.6
9648	6	8	29	29.1	-0.100000000000001
9648	1	9	30	28.5	1.5
9648	2	9	29	28.4	0.600000000000001
9648	3	9	23	28.2	-5.2
9648	4	9	31	28	3
9648	5	9	28	27.7	0.300000000000001
9648	6	9	27	27.1	-0.100000000000001
9648	1	10	30	28.4	1.6
9648	2	10	27	28.2	-1.2
9648	3	10	25	27.7	-2.7
9648	4	10	29	27.3	1.7
9648	5	10	28	26.8	1.2
9648	6	10	25	25.6	-0.600000000000001
9648	1	11	27	24.9	2.1
9648	2	11	26	25	1
9648	3	11	15	25.2	-10.2
9648	4	11	32	25.3	6.7
9648	5	11	27	25.5	1.5
9648	6	11	25	26	-1
9648	1	12	28	28.6	-0.600000000000001
9648	2	12	30	28.5	1.5
9648	3	12	26	28.3	-2.3
9648	4	12	29	28.2	0.800000000000001
9648	5	12	29	28	1
9648	6	12	27	27.5	-0.5
9648	1	13	29	29.6	-0.600000000000001
9648	2	13	31	29.6	1.4
9648	3	13	29	29.7	-0.699999999999999
9648	4	13	30	29.7	0.300000000000001
9648	5	13	29	29.7	-0.699999999999999
9648	6	13	30	29.7	0.300000000000001
9648	1	14	33	30.3	2.7
9648	2	14	31	30.3	0.699999999999999
9648	3	14	25	30.3	-5.3
9648	4	14	31	30.3	0.699999999999999
9648	5	14	31	30.4	0.600000000000001
9648	6	14	31	30.4	0.600000000000001
9648	1	15	34	30.4	3.6
9648	2	15	29	30.3	-1.3
9648	3	15	26	30.1	-4.1
9648	4	15	31	30	1
9648	5	15	30	29.8	0.199999999999999
9648	6	15	30	29.4	0.600000000000001
9648	1	16	29	28.3	0.699999999999999
9648	2	16	29	28.3	0.699999999999999
9648	3	16	26	28.4	-2.4
9648	4	16	29	28.5	0.5
9648	5	16	29	28.6	0.399999999999999
9648	6	16	29	28.9	0.100000000000001
9648	1	17	30	28.8	1.2
9648	2	17	28	28.9	-0.899999999999999
9648	3	17	29	29	0
9648	4	17	28	29.2	-1.2
9648	5	17	30	29.4	0.600000000000001
9648	6	17	30	29.8	0.199999999999999
9648	1	18	27	26.8	0.199999999999999
9648	2	18	27	26.9	0.100000000000001
9648	3	18	25	27.1	-2.1
9648	4	18	27	27.3	-0.300000000000001
9648	5	18	31	27.6	3.4
9648	6	18	27	28.3	-1.3
9648	1	19	28	23.2	4.8
9648	2	19	27	23.4	3.6
9648	3	19	12	23.8	-11.8
9648	4	19	24	24.2	-0.199999999999999
9648	5	19	27	24.6	2.4
9648	6	19	27	25.8	1.2
9648	1	20	28	25.3	2.7
9648	2	20	24	25.3	-1.3
9648	3	20	21	25.3	-4.3
9648	4	20	27	25.3	1.7
9648	5	20	27	25.4	1.6
9648	6	20	25	25.4	-0.399999999999999
9648	1	21	32	29	3
9648	2	21	27	29	-2
9648	3	21	28	29	-1
9648	4	21	29	29	0
9648	5	21	28	29	-1
9648	6	21	30	29	1
9648	1	22	31	30.3	0.699999999999999
9648	2	22	31	30.4	0.600000000000001
9648	3	22	28	30.5	-2.5
9648	4	22	33	30.7	2.3
9648	5	22	29	30.9	-1.9
9648	6	22	32	31.3	0.699999999999999
9648	1	23	32	31.5	0.5
9648	2	23	33	31.5	1.5
9648	3	23	29	31.5	-2.5
9648	4	23	32	31.5	0.5
9648	5	23	31	31.5	-0.5
9648	6	23	32	31.4	0.600000000000001
9648	1	24	33	31.5	1.5
9648	2	24	31	31.5	-0.5
9648	3	24	30	31.5	-1.5
9648	4	24	32	31.5	0.5
9648	5	24	31	31.5	-0.5
9648	6	24	32	31.5	0.5
9648	1	25	31	30.6	0.399999999999999
9648	2	25	30	30.5	-0.5
9648	3	25	29	30.4	-1.4
9648	4	25	33	30.3	2.7
9648	5	25	29	30.2	-1.2
9648	6	25	30	30	0
9648	1	27	27	28.1	-1.1
9648	2	27	30	28.2	1.8
9648	3	27	27	28.3	-1.3
9648	4	27	29	28.5	0.5
9648	5	27	29	28.7	0.300000000000001
9648	6	27	29	29.2	-0.199999999999999
9648	1	28	31	26.9	4.1
9648	2	28	26	26.7	-0.699999999999999
9648	3	28	23	26.4	-3.4
9648	4	28	24	26.2	-2.2
9648	5	28	27	25.8	1.2
9648	6	28	26	25	1
9648	1	29	29	27.3	1.7
9648	2	29	26	27.3	-1.3
9648	3	29	27	27.4	-0.399999999999999
9648	4	29	27	27.5	-0.5
9648	5	29	28	27.6	0.399999999999999
9648	6	29	28	27.8	0.199999999999999
9648	1	30	31	30.1	0.899999999999999
9648	2	30	30	30.1	-0.100000000000001
9648	3	30	29	30	-1
9648	4	30	30	30	0
9648	5	30	30	29.9	0.100000000000001
9648	6	30	30	29.8	0.199999999999999
9648	1	31	33	32.3	0.700000000000003
9648	2	31	32	32.1	-0.100000000000001
9648	3	31	31	31.6	-0.600000000000001
9648	4	31	32	31.1	0.899999999999999
9648	5	31	29	30.6	-1.6
9648	6	31	30	29.3	0.699999999999999
9648	1	32	30	29.7	0.300000000000001
9648	2	32	30	29.9	0.100000000000001
9648	3	32	29	30.2	-1.2
9648	4	32	32	30.5	1.5
9648	5	32	30	30.9	-0.899999999999999
9648	6	32	32	31.8	0.199999999999999
9648	1	33	33	31.3	1.7
9648	2	33	31	31.2	-0.199999999999999
9648	3	33	29	30.9	-1.9
9648	4	33	30	30.7	-0.699999999999999
9648	5	33	31	30.4	0.600000000000001
9648	6	33	30	29.6	0.399999999999999
9648	1	34	32	32.6	-0.600000000000001
9648	2	34	32	32.4	-0.399999999999999
9648	3	34	31	32	-1
9648	4	34	34	31.6	2.4
9648	5	34	32	31.2	0.800000000000001
9648	6	34	29	30.1	-1.1
9648	1	36	26	25.7	0.300000000000001
9648	2	36	26	25.8	0.199999999999999
9648	3	36	27	26	1
9648	4	36	23	26.2	-3.2
9648	5	36	28	26.4	1.6
9648	6	36	27	26.9	0.100000000000001
9648	1	37	27	26.5	0.5
9648	2	37	29	26.6	2.4
9648	3	37	22	26.8	-4.8
9648	4	37	28	27	1
9648	5	37	28	27.2	0.800000000000001
9648	6	37	28	27.9	0.100000000000001
9648	1	38	30	28.8	1.2
9648	2	38	30	28.8	1.2
9648	3	38	25	28.7	-3.7
9648	4	38	30	28.7	1.3
9648	5	38	28	28.6	-0.600000000000001
9648	6	38	29	28.4	0.600000000000001
9648	1	39	31	30.1	0.899999999999999
9648	2	39	30	30.1	-0.100000000000001
9648	3	39	31	29.9	1.1
9648	4	39	27	29.8	-2.8
9648	5	39	30	29.7	0.300000000000001
9648	6	39	30	29.3	0.699999999999999
9648	1	40	30	29.6	0.399999999999999
9648	2	40	28	29.6	-1.6
9648	3	40	31	29.7	1.3
9648	4	40	30	29.8	0.199999999999999
9648	5	40	30	30	0
9648	6	40	30	30.3	-0.300000000000001
9648	1	41	29	29.6	-0.600000000000001
9648	2	41	30	29.7	0.300000000000001
9648	3	41	29	29.9	-0.899999999999999
9648	4	41	31	30	1
9648	5	41	31	30.2	0.800000000000001
9648	6	41	30	30.7	-0.699999999999999
9648	1	42	31	31.7	-0.699999999999999
9648	2	42	31	31.5	-0.5
9648	3	42	31	31.3	-0.300000000000001
9648	4	42	33	31	2
9648	5	42	31	30.7	0.300000000000001
9648	6	42	29	29.9	-0.899999999999999
9648	1	43	28	27.7	0.300000000000001
9648	2	43	28	27.7	0.300000000000001
9648	3	43	28	27.7	0.300000000000001
9648	4	43	26	27.7	-1.7
9648	5	43	28	27.7	0.300000000000001
9648	6	43	28	27.7	0.300000000000001
9648	1	44	32	28.5	3.5
9648	2	44	26	28.3	-2.3
9648	3	44	28	28	0
9648	4	44	27	27.6	-0.600000000000001
9648	5	44	25	27.3	-2.3
9648	6	44	28	26.3	1.7
9648	1	45	31	28.5	2.5
9648	2	45	26	28.3	-2.3
9648	3	45	27	27.9	-0.899999999999999
9648	4	45	28	27.5	0.5
9648	5	45	27	27	0
9648	6	45	26	25.8	0.199999999999999
9648	1	46	32	29.1	2.9
9648	2	46	29	29	0
9648	3	46	25	28.8	-3.8
9648	4	46	29	28.7	0.300000000000001
9648	5	46	28	28.5	-0.5
9648	6	46	29	28	1
9648	1	47	29	29.5	-0.5
9648	2	47	29	29.6	-0.600000000000001
9648	3	47	31	29.7	1.3
9648	4	47	30	29.8	0.199999999999999
9648	5	47	30	30	0
9648	6	47	30	30.3	-0.300000000000001
9648	1	48	28	28.4	-0.399999999999999
9648	2	48	26	28.4	-2.4
9648	3	48	30	28.4	1.6
9648	4	48	30	28.3	1.7
9648	5	48	29	28.3	0.699999999999999
9648	6	48	27	28.2	-1.2
9648	1	49	28	29.1	-1.1
9648	2	49	28	29.2	-1.2
9648	3	49	30	29.4	0.600000000000001
9648	4	49	31	29.7	1.3
9648	5	49	32	30	2
9648	6	49	29	30.7	-1.7
9648	1	50	32	28.9	3.1
9648	2	50	28	29	-1
9648	3	50	24	29.3	-5.3
9648	4	50	31	29.5	1.5
9648	5	50	32	29.8	2.2
9648	6	50	30	30.5	-0.5
9648	1	51	29	25.5	3.5
9648	2	51	26	25.6	0.399999999999999
9648	3	51	20	25.7	-5.7
9648	4	51	26	25.8	0.199999999999999
9648	5	51	27	26	1
9648	6	51	27	26.3	0.699999999999999
9648	1	52	30	27.1	2.9
9648	2	52	29	26.9	2.1
9648	3	52	22	26.6	-4.6
9648	4	52	25	26.3	-1.3
9648	5	52	25	26	-1
9648	6	52	27	25	2
9648	1	53	24	24.2	-0.199999999999999
9648	2	53	25	24.5	0.5
9648	3	53	26	25.2	0.800000000000001
9648	4	53	25	25.9	-0.899999999999999
9648	5	53	26	26.6	-0.600000000000001
9648	6	53	29	28.5	0.5
9648	1	54	28	23.1	4.9
9648	2	54	22	23.5	-1.5
9648	3	54	19	24.3	-5.3
9648	4	54	25	25	0
9648	5	54	27	25.9	1.1
9648	6	54	29	28.2	0.800000000000001
4962	1	1	18	13.1	4.9
4962	2	1	8	15.6	-7.6
4962	3	1	16	15.8	0.199999999999999
4962	4	1	12	17.3	-5.3
4962	5	1	21	18	3
4962	6	1	23	18.4	4.6
4962	7	1	19	18.8	0.199999999999999
4962	1	2	20	15.8	4.2
4962	2	2	12	16.9	-4.9
4962	3	2	19	17	2
4962	4	2	7	17.7	-10.7
4962	5	2	20	18	2
4962	6	2	21	18.2	2.8
4962	7	2	23	18.4	4.6
4962	1	3	24	20.9	3.1
4962	2	3	16	19.7	-3.7
4962	3	3	20	19.6	0.399999999999999
4962	4	3	13	18.9	-5.9
4962	5	3	22	18.5	3.5
4962	6	3	16	18.3	-2.3
4962	7	3	23	18.1	4.9
4962	1	4	23	19.2	3.8
4962	2	4	12	19.3	-7.3
4962	3	4	20	19.3	0.699999999999999
4962	4	4	18	19.3	-1.3
4962	5	4	21	19.3	1.7
4962	6	4	20	19.3	0.699999999999999
4962	7	4	21	19.3	1.7
4962	1	5	25	23.8	1.2
4962	2	5	18	21.8	-3.8
4962	3	5	23	21.6	1.4
4962	4	5	21	20.4	0.600000000000001
4962	5	5	20	19.8	0.199999999999999
4962	6	5	19	19.5	-0.5
4962	7	5	20	19.1	0.899999999999999
4962	1	6	26	24.6	1.4
4962	2	6	24	24.2	-0.199999999999999
4962	3	6	22	24.1	-2.1
4962	4	6	23	23.9	-0.899999999999999
4962	5	6	24	23.8	0.199999999999999
4962	6	6	24	23.7	0.300000000000001
4962	7	6	25	23.7	1.3
4962	1	7	26	24.3	1.7
4962	2	7	23	23	0
4962	3	7	22	22.9	-0.899999999999999
4962	4	7	17	22.1	-5.1
4962	5	7	22	21.8	0.199999999999999
4962	6	7	24	21.5	2.5
4962	7	7	23	21.3	1.7
4962	1	8	26	23.7	2.3
4962	2	8	20	22.9	-2.9
4962	3	8	23	22.8	0.199999999999999
4962	4	8	20	22.4	-2.4
4962	5	8	20	22.2	-2.2
4962	6	8	25	22.1	2.9
4962	7	8	24	21.9	2.1
4962	1	9	27	25.6	1.4
4962	2	9	21	23.6	-2.6
4962	3	9	24	23.4	0.600000000000001
4962	4	9	22	22.3	-0.300000000000001
4962	5	9	21	21.7	-0.699999999999999
4962	6	9	21	21.4	-0.399999999999999
4962	7	9	23	21	2
4962	1	10	22	23.2	-1.2
4962	2	10	22	23.1	-1.1
4962	3	10	28	23.1	4.9
4962	4	10	22	23	-1
4962	5	10	20	22.9	-2.9
4962	6	10	22	22.9	-0.899999999999999
4962	7	10	25	22.9	2.1
4962	1	11	25	20.4	4.6
4962	2	11	8	19.8	-11.8
4962	3	11	23	19.8	3.2
4962	4	11	25	19.4	5.6
4962	5	11	12	19.3	-7.3
4962	6	11	19	19.2	-0.199999999999999
4962	7	11	25	19.1	5.9
4962	1	12	30	27.8	2.2
4962	2	12	22	26	-4
4962	3	12	26	25.8	0.199999999999999
4962	4	12	25	24.7	0.300000000000001
4962	5	12	24	24.2	-0.199999999999999
4962	6	12	23	23.9	-0.899999999999999
4962	7	12	26	23.6	2.4
4962	1	13	29	28.1	0.899999999999999
4962	2	13	26	26.9	-0.899999999999999
4962	3	13	26	26.8	-0.800000000000001
4962	4	13	26	26	0
4962	5	13	26	25.6	0.399999999999999
4962	6	13	25	25.4	-0.399999999999999
4962	7	13	26	25.2	0.800000000000001
4962	1	14	29	28.5	0.5
4962	2	14	27	27.4	-0.399999999999999
4962	3	14	26	27.3	-1.3
4962	4	14	28	26.6	1.4
4962	5	14	26	26.3	-0.300000000000001
4962	6	14	26	26.1	-0.100000000000001
4962	7	14	26	25.9	0.100000000000001
4962	1	15	29	28.2	0.800000000000001
4962	2	15	27	27	0
4962	3	15	25	26.9	-1.9
4962	4	15	27	26.2	0.800000000000001
4962	5	15	25	25.8	-0.800000000000001
4962	6	15	26	25.6	0.399999999999999
4962	7	15	26	25.4	0.600000000000001
4962	1	16	27	25.6	1.4
4962	2	16	23	24.6	-1.6
4962	3	16	24	24.5	-0.5
4962	4	16	24	23.9	0.100000000000001
4962	5	16	23	23.6	-0.600000000000001
4962	6	16	22	23.4	-1.4
4962	7	16	26	23.3	2.7
4962	1	17	25	23.5	1.5
4962	2	17	21	23	-2
4962	3	17	22	22.9	-0.899999999999999
4962	4	17	23	22.6	0.399999999999999
4962	5	17	22	22.4	-0.399999999999999
4962	6	17	23	22.3	0.699999999999999
4962	7	17	23	22.2	0.800000000000001
4962	1	18	28	22.5	5.5
4962	2	18	13	23.2	-10.2
4962	3	18	23	23.3	-0.300000000000001
4962	4	18	25	23.7	1.3
4962	5	18	24	24	0
4962	6	18	25	24.1	0.899999999999999
4962	7	18	27	24.2	2.8
4962	1	19	22	18	4
4962	2	19	6	16.9	-10.9
4962	3	19	21	16.8	4.2
4962	4	19	15	16.2	-1.2
4962	5	19	17	15.9	1.1
4962	6	19	18	15.7	2.3
4962	7	19	16	15.5	0.5
4962	1	20	23	21	2
4962	2	20	15	21.3	-6.3
4962	3	20	25	21.3	3.7
4962	4	20	21	21.5	-0.5
4962	5	20	20	21.6	-1.6
4962	6	20	22	21.6	0.399999999999999
4962	7	20	24	21.7	2.3
4962	1	21	27	26.2	0.800000000000001
4962	2	21	24	25.4	-1.4
4962	3	21	25	25.3	-0.300000000000001
4962	4	21	26	24.8	1.2
4962	5	21	23	24.6	-1.6
4962	6	21	25	24.4	0.600000000000001
4962	7	21	25	24.3	0.699999999999999
4962	1	22	31	29.5	1.5
4962	2	22	25	27.8	-2.8
4962	3	22	27	27.6	-0.600000000000001
4962	4	22	27	26.6	0.399999999999999
4962	5	22	28	26.1	1.9
4962	6	22	26	25.8	0.199999999999999
4962	7	22	25	25.5	-0.5
4962	1	23	34	32	2
4962	2	23	26	30	-4
4962	3	23	29	29.9	-0.899999999999999
4962	4	23	31	28.7	2.3
4962	5	23	29	28.1	0.899999999999999
4962	6	23	27	27.8	-0.800000000000001
4962	7	23	28	27.5	0.5
4962	1	24	29	27.8	1.2
4962	2	24	27	28.3	-1.3
4962	3	24	27	28.4	-1.4
4962	4	24	30	28.7	1.3
4962	5	24	28	28.9	-0.899999999999999
4962	6	24	29	28.9	0.100000000000001
4962	7	24	30	29	1
4962	1	25	32	30	2
4962	2	25	27	28.8	-1.8
4962	3	25	26	28.7	-2.7
4962	4	25	30	28	2
4962	5	25	27	27.7	-0.699999999999999
4962	6	25	28	27.5	0.5
4962	7	25	28	27.3	0.699999999999999
4962	1	27	30	28.1	1.9
4962	2	27	24	26	-2
4962	3	27	25	25.8	-0.800000000000001
4962	4	27	23	24.5	-1.5
4962	5	27	25	23.9	1.1
4962	6	27	22	23.5	-1.5
4962	7	27	26	23.2	2.8
4962	1	28	0	2.3	-2.3
4962	2	28	2	5.8	-3.8
4962	3	28	19	6.1	12.9
4962	4	28	0	8.2	-8.2
4962	5	28	8	9.2	-1.2
4962	6	28	11	9.8	1.2
4962	7	28	12	10.5	1.5
4962	1	29	11	9.1	1.9
4962	2	29	15	13.6	1.4
4962	3	29	7	13.9	-6.9
4962	4	29	20	16.6	3.4
4962	5	29	19	17.9	1.1
4962	6	29	16	18.6	-2.6
4962	7	29	21	19.4	1.6
4962	1	30	21	18.6	2.4
4962	2	30	10	17.7	-7.7
4962	3	30	23	17.6	5.4
4962	4	30	13	17.1	-4.1
4962	5	30	20	16.8	3.2
4962	6	30	13	16.7	-3.7
4962	7	30	21	16.5	4.5
4962	1	31	31	29.8	1.2
4962	2	31	26	27.4	-1.4
4962	3	31	27	27.2	-0.199999999999999
4962	4	31	23	25.8	-2.8
4962	5	31	27	25.1	1.9
4962	6	31	26	24.7	1.3
4962	7	31	24	24.2	-0.199999999999999
4962	1	32	32	29.9	2.1
4962	2	32	24	28.5	-4.5
4962	3	32	28	28.4	-0.399999999999999
4962	4	32	30	27.6	2.4
4962	5	32	26	27.1	-1.1
4962	6	32	28	26.9	1.1
4962	7	32	27	26.7	0.300000000000001
4962	1	33	33	30.7	2.3
4962	2	33	25	28.7	-3.7
4962	3	33	27	28.6	-1.6
4962	4	33	30	27.4	2.6
4962	5	33	26	26.9	-0.899999999999999
4962	6	33	27	26.5	0.5
4962	7	33	27	26.2	0.800000000000001
4962	1	34	33	30.7	2.3
4962	2	34	24	29.1	-5.1
4962	3	34	29	29	0
4962	4	34	30	28.1	1.9
4962	5	34	28	27.6	0.399999999999999
4962	6	34	28	27.4	0.600000000000001
4962	7	34	27	27.1	-0.100000000000001
4962	1	36	31	29.5	1.5
4962	2	36	24	26.7	-2.7
4962	3	36	26	26.4	-0.399999999999999
4962	4	36	26	24.8	1.2
4962	5	36	23	24	-1
4962	6	36	24	23.5	0.5
4962	7	36	24	23.1	0.899999999999999
4962	1	37	12	14.5	-2.5
4962	2	37	18	15	3
4962	3	37	15	15.1	-0.0999999999999996
4962	4	37	19	15.4	3.6
4962	5	37	18	15.6	2.4
4962	6	37	9	15.7	-6.7
4962	7	37	16	15.8	0.199999999999999
4962	1	38	21	21.7	-0.699999999999999
4962	2	38	23	22.1	0.899999999999999
4962	3	38	24	22.1	1.9
4962	4	38	19	22.4	-3.4
4962	5	38	22	22.5	-0.5
4962	6	38	25	22.6	2.4
4962	7	38	22	22.6	-0.600000000000001
4962	1	39	21	20.8	0.199999999999999
4962	2	39	21	22	-1
4962	3	39	23	22.1	0.899999999999999
4962	4	39	22	22.8	-0.800000000000001
4962	5	39	24	23.2	0.800000000000001
4962	6	39	24	23.4	0.600000000000001
4962	7	39	23	23.6	-0.600000000000001
4962	1	40	32	29.7	2.3
4962	2	40	23	26.6	-3.6
4962	3	40	27	26.3	0.699999999999999
4962	4	40	21	24.5	-3.5
4962	5	40	25	23.5	1.5
4962	6	40	24	23	1
4962	7	40	24	22.5	1.5
4962	1	41	31	29.5	1.5
4962	2	41	24	27.5	-3.5
4962	3	41	27	27.3	-0.300000000000001
4962	4	41	28	26.1	1.9
4962	5	41	25	25.6	-0.600000000000001
4962	6	41	27	25.2	1.8
4962	7	41	24	24.9	-0.899999999999999
4962	1	42	29	27.4	1.6
4962	2	42	24	25.8	-1.8
4962	3	42	24	25.7	-1.7
4962	4	42	26	24.8	1.2
4962	5	42	24	24.3	-0.300000000000001
4962	6	42	25	24.1	0.899999999999999
4962	7	42	24	23.8	0.199999999999999
4962	1	43	28	26.8	1.2
4962	2	43	22	24.8	-2.8
4962	3	43	25	24.6	0.399999999999999
4962	4	43	24	23.4	0.600000000000001
4962	5	43	23	22.8	0.199999999999999
4962	6	43	22	22.5	-0.5
4962	7	43	23	22.1	0.899999999999999
4962	1	44	27	26.2	0.800000000000001
4962	2	44	21	24.4	-3.4
4962	3	44	26	24.2	1.8
4962	4	44	24	23.2	0.800000000000001
4962	5	44	22	22.6	-0.600000000000001
4962	6	44	23	22.3	0.699999999999999
4962	7	44	22	22	0
4962	1	45	15	17.9	-2.9
4962	2	45	19	17.3	1.7
4962	3	45	23	17.2	5.8
4962	4	45	14	16.9	-2.9
4962	5	45	14	16.7	-2.7
4962	6	45	17	16.6	0.399999999999999
4962	7	45	17	16.5	0.5
4962	1	46	22	20.6	1.4
4962	2	46	19	20.5	-1.5
4962	3	46	21	20.5	0.5
4962	4	46	17	20.4	-3.4
4962	5	46	20	20.4	-0.399999999999999
4962	6	46	22	20.4	1.6
4962	7	46	22	20.3	1.7
4962	1	47	28	25.8	2.2
4962	2	47	22	23.9	-1.9
4962	3	47	20	23.8	-3.8
4962	4	47	26	22.7	3.3
4962	5	47	23	22.2	0.800000000000001
4962	6	47	20	21.9	-1.9
4962	7	47	23	21.6	1.4
4962	1	48	29	26.6	2.4
4962	2	48	21	24.6	-3.6
4962	3	48	24	24.4	-0.399999999999999
4962	4	48	22	23.3	-1.3
4962	5	48	24	22.7	1.3
4962	6	48	22	22.4	-0.399999999999999
4962	7	48	24	22	2
4962	1	49	26	25.6	0.399999999999999
4962	2	49	25	25.3	-0.300000000000001
4962	3	49	25	25.3	-0.300000000000001
4962	4	49	25	25.1	-0.100000000000001
4962	5	49	24	25	-1
4962	6	49	26	24.9	1.1
4962	7	49	25	24.9	0.100000000000001
4962	1	50	30	27.1	2.9
4962	2	50	21	24.8	-3.8
4962	3	50	23	24.6	-1.6
4962	4	50	23	23.2	-0.199999999999999
4962	5	50	23	22.5	0.5
4962	6	50	23	22.1	0.899999999999999
4962	7	50	23	21.7	1.3
4962	1	51	22	23.6	-1.6
4962	2	51	21	20.4	0.600000000000001
4962	3	51	21	20.2	0.800000000000001
4962	4	51	22	18.3	3.7
4962	5	51	18	17.4	0.600000000000001
4962	6	51	13	16.9	-3.9
4962	7	51	16	16.3	-0.300000000000001
4962	1	52	21	21.5	-0.5
4962	2	52	21	21.4	-0.399999999999999
4962	3	52	23	21.4	1.6
4962	4	52	20	21.4	-1.4
4962	5	52	23	21.4	1.6
4962	6	52	22	21.4	0.600000000000001
4962	7	52	20	21.4	-1.4
4962	1	53	26	25	1
4962	2	53	22	22.4	-0.399999999999999
4962	3	53	22	22.2	-0.199999999999999
4962	4	53	18	20.7	-2.7
4962	5	53	21	20	1
4962	6	53	19	19.5	-0.5
4962	7	53	21	19.1	1.9
4962	1	54	26	24.9	1.1
4962	2	54	20	23.5	-3.5
4962	3	54	25	23.4	1.6
4962	4	54	23	22.6	0.399999999999999
4962	5	54	21	22.1	-1.1
4962	6	54	22	21.9	0.100000000000001
4962	7	54	23	21.7	1.3
1838	1	1	28	28.3	-0.300000000000001
1838	2	1	31	28.3	2.7
1838	3	1	27	28.2	-1.2
1838	4	1	28	28.1	-0.100000000000001
1838	5	1	26	28.1	-2.1
1838	6	1	28	27.9	0.100000000000001
1838	7	1	29	27.8	1.2
1838	8	1	28	27.7	0.300000000000001
1838	9	1	28	27.7	0.300000000000001
1838	10	1	26	27.5	-1.5
1838	11	1	29	27.3	1.7
1838	12	1	27	27.2	-0.199999999999999
1838	13	1	24	27	-3
1838	14	1	28	27	1
1838	15	1	29	26.8	2.2
1838	16	1	26	26.7	-0.699999999999999
1838	17	1	26	26.6	-0.600000000000001
1838	18	1	25	26.5	-1.5
1838	19	1	27	26.5	0.5
1838	20	1	29	26.4	2.6
1838	21	1	25	26.3	-1.3
1838	22	1	26	26.1	-0.100000000000001
1838	1	2	27	27.7	-0.699999999999999
1838	2	2	29	27.7	1.3
1838	3	2	26	27.7	-1.7
1838	4	2	28	27.7	0.300000000000001
1838	5	2	27	27.7	-0.699999999999999
1838	6	2	28	27.6	0.399999999999999
1838	7	2	28	27.6	0.399999999999999
1838	8	2	28	27.6	0.399999999999999
1838	9	2	30	27.6	2.4
1838	10	2	27	27.6	-0.600000000000001
1838	11	2	26	27.6	-1.6
1838	12	2	29	27.6	1.4
1838	13	2	24	27.6	-3.6
1838	14	2	29	27.6	1.4
1838	15	2	30	27.6	2.4
1838	16	2	26	27.6	-1.6
1838	17	2	27	27.6	-0.600000000000001
1838	18	2	27	27.6	-0.600000000000001
1838	19	2	28	27.6	0.399999999999999
1838	20	2	29	27.6	1.4
1838	21	2	28	27.6	0.399999999999999
1838	22	2	27	27.6	-0.600000000000001
1838	1	3	26	27.7	-1.7
1838	2	3	28	27.7	0.300000000000001
1838	3	3	27	27.7	-0.699999999999999
1838	4	3	30	27.7	2.3
1838	5	3	29	27.7	1.3
1838	6	3	28	27.6	0.399999999999999
1838	7	3	27	27.6	-0.600000000000001
1838	8	3	29	27.5	1.5
1838	9	3	26	27.5	-1.5
1838	10	3	27	27.5	-0.5
1838	11	3	25	27.4	-2.4
1838	12	3	29	27.3	1.7
1838	13	3	25	27.3	-2.3
1838	14	3	28	27.2	0.800000000000001
1838	15	3	28	27.2	0.800000000000001
1838	16	3	28	27.2	0.800000000000001
1838	17	3	25	27.1	-2.1
1838	18	3	27	27.1	-0.100000000000001
1838	19	3	30	27.1	2.9
1838	20	3	26	27	-1
1838	21	3	27	27	0
1838	22	3	27	26.9	0.100000000000001
1838	1	4	28	28.2	-0.199999999999999
1838	2	4	30	28.1	1.9
1838	3	4	27	28.1	-1.1
1838	4	4	27	28	-1
1838	5	4	28	28	0
1838	6	4	27	27.9	-0.899999999999999
1838	7	4	29	27.9	1.1
1838	8	4	30	27.8	2.2
1838	9	4	26	27.8	-1.8
1838	10	4	28	27.7	0.300000000000001
1838	11	4	27	27.6	-0.600000000000001
1838	12	4	28	27.5	0.5
1838	13	4	24	27.4	-3.4
1838	14	4	27	27.4	-0.399999999999999
1838	15	4	29	27.3	1.7
1838	16	4	30	27.2	2.8
1838	17	4	27	27.2	-0.199999999999999
1838	18	4	28	27.1	0.899999999999999
1838	19	4	28	27.1	0.899999999999999
1838	20	4	25	27	-2
1838	21	4	26	27	-1
1838	22	4	27	26.9	0.100000000000001
1838	1	5	27	28.7	-1.7
1838	2	5	28	28.7	-0.699999999999999
1838	3	5	28	28.7	-0.699999999999999
1838	4	5	31	28.7	2.3
1838	5	5	28	28.8	-0.800000000000001
1838	6	5	29	28.8	0.199999999999999
1838	7	5	29	28.8	0.199999999999999
1838	8	5	30	28.9	1.1
1838	9	5	30	28.9	1.1
1838	10	5	29	29	0
1838	11	5	29	29	0
1838	12	5	29	29.1	-0.100000000000001
1838	13	5	28	29.1	-1.1
1838	14	5	29	29.2	-0.199999999999999
1838	15	5	29	29.2	-0.199999999999999
1838	16	5	29	29.3	-0.300000000000001
1838	17	5	33	29.3	3.7
1838	18	5	27	29.3	-2.3
1838	19	5	29	29.3	-0.300000000000001
1838	20	5	27	29.4	-2.4
1838	21	5	34	29.4	4.6
1838	22	5	27	29.5	-2.5
1838	1	6	29	29.6	-0.600000000000001
1838	2	6	28	29.6	-1.6
1838	3	6	30	29.6	0.399999999999999
1838	4	6	29	29.5	-0.5
1838	5	6	29	29.5	-0.5
1838	6	6	31	29.5	1.5
1838	7	6	30	29.4	0.600000000000001
1838	8	6	29	29.4	-0.399999999999999
1838	9	6	32	29.4	2.6
1838	10	6	29	29.3	-0.300000000000001
1838	11	6	29	29.2	-0.199999999999999
1838	12	6	29	29.2	-0.199999999999999
1838	13	6	27	29.1	-2.1
1838	14	6	29	29	0
1838	15	6	29	29	0
1838	16	6	32	28.9	3.1
1838	17	6	29	28.9	0.100000000000001
1838	18	6	27	28.9	-1.9
1838	19	6	29	28.8	0.199999999999999
1838	20	6	30	28.8	1.2
1838	21	6	29	28.8	0.199999999999999
1838	22	6	27	28.7	-1.7
1838	1	7	29	30	-1
1838	2	7	28	29.9	-1.9
1838	3	7	29	29.9	-0.899999999999999
1838	4	7	32	29.8	2.2
1838	5	7	30	29.7	0.300000000000001
1838	6	7	30	29.6	0.399999999999999
1838	7	7	29	29.5	-0.5
1838	8	7	31	29.4	1.6
1838	9	7	29	29.3	-0.300000000000001
1838	10	7	27	29.1	-2.1
1838	11	7	31	28.9	2.1
1838	12	7	30	28.8	1.2
1838	13	7	27	28.6	-1.6
1838	14	7	28	28.5	-0.5
1838	15	7	29	28.3	0.699999999999999
1838	16	7	29	28.2	0.800000000000001
1838	17	7	30	28.2	1.8
1838	18	7	28	28	0
1838	19	7	31	28	3
1838	20	7	27	27.9	-0.899999999999999
1838	21	7	25	27.8	-2.8
1838	22	7	26	27.6	-1.6
1838	1	8	30	30.2	-0.199999999999999
1838	2	8	29	30.1	-1.1
1838	3	8	29	30	-1
1838	4	8	32	29.9	2.1
1838	5	8	31	29.9	1.1
1838	6	8	30	29.7	0.300000000000001
1838	7	8	31	29.6	1.4
1838	8	8	30	29.5	0.5
1838	9	8	27	29.4	-2.4
1838	10	8	29	29.3	-0.300000000000001
1838	11	8	28	29	-1
1838	12	8	29	28.9	0.100000000000001
1838	13	8	28	28.7	-0.699999999999999
1838	14	8	28	28.6	-0.600000000000001
1838	15	8	30	28.4	1.6
1838	16	8	28	28.3	-0.300000000000001
1838	17	8	27	28.2	-1.2
1838	18	8	28	28.1	-0.100000000000001
1838	19	8	30	28	2
1838	20	8	28	27.9	0.100000000000001
1838	21	8	29	27.8	1.2
1838	22	8	26	27.6	-1.6
1838	1	9	29	30	-1
1838	2	9	29	30	-1
1838	3	9	29	29.9	-0.899999999999999
1838	4	9	31	29.9	1.1
1838	5	9	31	29.8	1.2
1838	6	9	30	29.7	0.300000000000001
1838	7	9	30	29.6	0.399999999999999
1838	8	9	31	29.5	1.5
1838	9	9	29	29.5	-0.5
1838	10	9	29	29.4	-0.399999999999999
1838	11	9	30	29.1	0.899999999999999
1838	12	9	29	29.1	-0.100000000000001
1838	13	9	27	28.9	-1.9
1838	14	9	29	28.9	0.100000000000001
1838	15	9	29	28.7	0.300000000000001
1838	16	9	29	28.6	0.399999999999999
1838	17	9	27	28.6	-1.6
1838	18	9	29	28.5	0.5
1838	19	9	29	28.4	0.600000000000001
1838	20	9	29	28.4	0.600000000000001
1838	21	9	29	28.3	0.699999999999999
1838	22	9	27	28.1	-1.1
1838	1	10	31	28.9	2.1
1838	2	10	27	28.9	-1.9
1838	3	10	29	28.8	0.199999999999999
1838	4	10	28	28.8	-0.800000000000001
1838	5	10	28	28.7	-0.699999999999999
1838	6	10	28	28.6	-0.600000000000001
1838	7	10	28	28.6	-0.600000000000001
1838	8	10	31	28.5	2.5
1838	9	10	28	28.5	-0.5
1838	10	10	28	28.4	-0.399999999999999
1838	11	10	30	28.2	1.8
1838	12	10	26	28.2	-2.2
1838	13	10	26	28.1	-2.1
1838	14	10	31	28	3
1838	15	10	28	27.9	0.100000000000001
1838	16	10	29	27.9	1.1
1838	17	10	30	27.8	2.2
1838	18	10	27	27.7	-0.699999999999999
1838	19	10	28	27.7	0.300000000000001
1838	20	10	26	27.7	-1.7
1838	21	10	28	27.6	0.399999999999999
1838	22	10	26	27.5	-1.5
1838	1	11	26	28.5	-2.5
1838	2	11	29	28.5	0.5
1838	3	11	28	28.5	-0.5
1838	4	11	29	28.5	0.5
1838	5	11	28	28.4	-0.399999999999999
1838	6	11	30	28.4	1.6
1838	7	11	27	28.4	-1.4
1838	8	11	29	28.3	0.699999999999999
1838	9	11	28	28.3	-0.300000000000001
1838	10	11	29	28.2	0.800000000000001
1838	11	11	30	28.1	1.9
1838	12	11	30	28.1	1.9
1838	13	11	27	28	-1
1838	14	11	27	28	-1
1838	15	11	30	27.9	2.1
1838	16	11	27	27.9	-0.899999999999999
1838	17	11	27	27.9	-0.899999999999999
1838	18	11	28	27.9	0.100000000000001
1838	19	11	28	27.8	0.199999999999999
1838	20	11	26	27.8	-1.8
1838	21	11	31	27.8	3.2
1838	22	11	25	27.7	-2.7
1838	1	12	30	30.8	-0.800000000000001
1838	2	12	29	30.7	-1.7
1838	3	12	30	30.7	-0.699999999999999
1838	4	12	32	30.7	1.3
1838	5	12	30	30.6	-0.600000000000001
1838	6	12	30	30.6	-0.600000000000001
1838	7	12	28	30.5	-2.5
1838	8	12	30	30.5	-0.5
1838	9	12	33	30.5	2.5
1838	10	12	32	30.4	1.6
1838	11	12	32	30.3	1.7
1838	12	12	33	30.3	2.7
1838	13	12	30	30.2	-0.199999999999999
1838	14	12	30	30.1	-0.100000000000001
1838	15	12	30	30	0
1838	16	12	30	30	0
1838	17	12	32	30	2
1838	18	12	30	29.9	0.100000000000001
1838	19	12	30	29.9	0.100000000000001
1838	20	12	28	29.9	-1.9
1838	21	12	30	29.8	0.199999999999999
1838	22	12	27	29.7	-2.7
1838	1	13	31	31.2	-0.199999999999999
1838	2	13	30	31.1	-1.1
1838	3	13	30	31.1	-1.1
1838	4	13	31	31	0
1838	5	13	30	30.9	-0.899999999999999
1838	6	13	31	30.7	0.300000000000001
1838	7	13	32	30.6	1.4
1838	8	13	31	30.5	0.5
1838	9	13	30	30.4	-0.399999999999999
1838	10	13	32	30.3	1.7
1838	11	13	31	30	1
1838	12	13	30	29.9	0.100000000000001
1838	13	13	28	29.7	-1.7
1838	14	13	30	29.6	0.399999999999999
1838	15	13	30	29.3	0.699999999999999
1838	16	13	29	29.3	-0.300000000000001
1838	17	13	31	29.2	1.8
1838	18	13	30	29	1
1838	19	13	29	29	0
1838	20	13	29	28.9	0.100000000000001
1838	21	13	27	28.7	-1.7
1838	22	13	27	28.6	-1.6
1838	1	14	29	31.8	-2.8
1838	2	14	31	31.7	-0.699999999999999
1838	3	14	33	31.6	1.4
1838	4	14	33	31.4	1.6
1838	5	14	31	31.4	-0.399999999999999
1838	6	14	32	31.1	0.899999999999999
1838	7	14	29	30.9	-1.9
1838	8	14	33	30.7	2.3
1838	9	14	31	30.6	0.399999999999999
1838	10	14	31	30.3	0.699999999999999
1838	11	14	31	29.9	1.1
1838	12	14	30	29.8	0.199999999999999
1838	13	14	26	29.4	-3.4
1838	14	14	28	29.3	-1.3
1838	15	14	29	28.9	0.100000000000001
1838	16	14	29	28.8	0.199999999999999
1838	17	14	30	28.6	1.4
1838	18	14	30	28.5	1.5
1838	19	14	29	28.3	0.699999999999999
1838	20	14	27	28.2	-1.2
1838	21	14	29	28	1
1838	22	14	26	27.7	-1.7
1838	1	15	30	31.7	-1.7
1838	2	15	31	31.6	-0.600000000000001
1838	3	15	31	31.5	-0.5
1838	4	15	34	31.4	2.6
1838	5	15	32	31.3	0.699999999999999
1838	6	15	32	31	1
1838	7	15	31	30.9	0.100000000000001
1838	8	15	32	30.7	1.3
1838	9	15	28	30.5	-2.5
1838	10	15	28	30.3	-2.3
1838	11	15	29	29.8	-0.800000000000001
1838	12	15	32	29.7	2.3
1838	13	15	27	29.4	-2.4
1838	14	15	31	29.2	1.8
1838	15	15	29	28.9	0.100000000000001
1838	16	15	29	28.8	0.199999999999999
1838	17	15	31	28.6	2.4
1838	18	15	29	28.5	0.5
1838	19	15	29	28.3	0.699999999999999
1838	20	15	27	28.2	-1.2
1838	21	15	28	28	0
1838	22	15	26	27.7	-1.7
1838	1	16	31	31.4	-0.399999999999999
1838	2	16	32	31.3	0.699999999999999
1838	3	16	30	31.2	-1.2
1838	4	16	32	31.1	0.899999999999999
1838	5	16	32	31.1	0.899999999999999
1838	6	16	30	30.9	-0.899999999999999
1838	7	16	31	30.8	0.199999999999999
1838	8	16	31	30.6	0.399999999999999
1838	9	16	29	30.5	-1.5
1838	10	16	29	30.3	-1.3
1838	11	16	31	30	1
1838	12	16	29	29.9	-0.899999999999999
1838	13	16	29	29.7	-0.699999999999999
1838	14	16	31	29.6	1.4
1838	15	16	32	29.3	2.7
1838	16	16	30	29.2	0.800000000000001
1838	17	16	30	29.1	0.899999999999999
1838	18	16	29	29	0
1838	19	16	29	28.9	0.100000000000001
1838	20	16	28	28.8	-0.800000000000001
1838	21	16	29	28.7	0.300000000000001
1838	22	16	26	28.5	-2.5
1838	1	17	30	29.9	0.100000000000001
1838	2	17	30	29.9	0.100000000000001
1838	3	17	28	29.9	-1.9
1838	4	17	30	29.8	0.199999999999999
1838	5	17	30	29.8	0.199999999999999
1838	6	17	30	29.8	0.199999999999999
1838	7	17	28	29.8	-1.8
1838	8	17	30	29.7	0.300000000000001
1838	9	17	31	29.7	1.3
1838	10	17	30	29.7	0.300000000000001
1838	11	17	28	29.6	-1.6
1838	12	17	30	29.6	0.399999999999999
1838	13	17	27	29.5	-2.5
1838	14	17	33	29.5	3.5
1838	15	17	35	29.4	5.6
1838	16	17	28	29.4	-1.4
1838	17	17	33	29.4	3.6
1838	18	17	28	29.4	-1.4
1838	19	17	28	29.3	-1.3
1838	20	17	28	29.3	-1.3
1838	21	17	30	29.3	0.699999999999999
1838	22	17	26	29.2	-3.2
1838	1	18	28	29.8	-1.8
1838	2	18	30	29.7	0.300000000000001
1838	3	18	28	29.7	-1.7
1838	4	18	31	29.6	1.4
1838	5	18	29	29.6	-0.600000000000001
1838	6	18	29	29.5	-0.5
1838	7	18	28	29.5	-1.5
1838	8	18	30	29.4	0.600000000000001
1838	9	18	28	29.4	-1.4
1838	10	18	35	29.3	5.7
1838	11	18	31	29.1	1.9
1838	12	18	28	29.1	-1.1
1838	13	18	28	28.9	-0.899999999999999
1838	14	18	30	28.9	1.1
1838	15	18	28	28.8	-0.800000000000001
1838	16	18	28	28.7	-0.699999999999999
1838	17	18	32	28.7	3.3
1838	18	18	29	28.6	0.399999999999999
1838	19	18	30	28.5	1.5
1838	20	18	27	28.5	-1.5
1838	21	18	27	28.4	-1.4
1838	22	18	26	28.3	-2.3
1838	1	19	33	28.7	4.3
1838	2	19	26	28.7	-2.7
1838	3	19	28	28.7	-0.699999999999999
1838	4	19	30	28.6	1.4
1838	5	19	27	28.6	-1.6
1838	6	19	28	28.5	-0.5
1838	7	19	27	28.4	-1.4
1838	8	19	30	28.3	1.7
1838	9	19	27	28.3	-1.3
1838	10	19	28	28.2	-0.199999999999999
1838	11	19	27	28	-1
1838	12	19	28	28	0
1838	13	19	31	27.8	3.2
1838	14	19	26	27.8	-1.8
1838	15	19	29	27.6	1.4
1838	16	19	26	27.6	-1.6
1838	17	19	28	27.5	0.5
1838	18	19	27	27.5	-0.5
1838	19	19	27	27.4	-0.399999999999999
1838	20	19	28	27.4	0.600000000000001
1838	21	19	31	27.3	3.7
1838	22	19	24	27.2	-3.2
1838	1	20	29	30.6	-1.6
1838	2	20	32	30.5	1.5
1838	3	20	31	30.4	0.600000000000001
1838	4	20	31	30.4	0.600000000000001
1838	5	20	30	30.3	-0.300000000000001
1838	6	20	29	30.1	-1.1
1838	7	20	28	30.1	-2.1
1838	8	20	31	30	1
1838	9	20	30	29.9	0.100000000000001
1838	10	20	30	29.7	0.300000000000001
1838	11	20	31	29.5	1.5
1838	12	20	29	29.4	-0.399999999999999
1838	13	20	28	29.2	-1.2
1838	14	20	29	29.1	-0.100000000000001
1838	15	20	31	28.9	2.1
1838	16	20	29	28.8	0.199999999999999
1838	17	20	29	28.8	0.199999999999999
1838	18	20	29	28.6	0.399999999999999
1838	19	20	30	28.6	1.4
1838	20	20	27	28.5	-1.5
1838	21	20	28	28.4	-0.399999999999999
1838	22	20	27	28.2	-1.2
1838	1	21	27	30.9	-3.9
1838	2	21	31	30.8	0.199999999999999
1838	3	21	32	30.8	1.2
1838	4	21	31	30.8	0.199999999999999
1838	5	21	30	30.7	-0.699999999999999
1838	6	21	31	30.7	0.300000000000001
1838	7	21	30	30.6	-0.600000000000001
1838	8	21	32	30.6	1.4
1838	9	21	31	30.6	0.399999999999999
1838	10	21	31	30.5	0.5
1838	11	21	31	30.4	0.600000000000001
1838	12	21	32	30.3	1.7
1838	13	21	31	30.2	0.800000000000001
1838	14	21	30	30.2	-0.199999999999999
1838	15	21	31	30.1	0.899999999999999
1838	16	21	28	30.1	-2.1
1838	17	21	32	30.1	1.9
1838	18	21	31	30	1
1838	19	21	30	30	0
1838	20	21	29	29.9	-0.899999999999999
1838	21	21	29	29.9	-0.899999999999999
1838	22	21	28	29.8	-1.8
1838	1	22	30	32	-2
1838	2	22	32	31.9	0.100000000000001
1838	3	22	32	31.8	0.199999999999999
1838	4	22	32	31.8	0.199999999999999
1838	5	22	31	31.7	-0.699999999999999
1838	6	22	34	31.5	2.5
1838	7	22	31	31.5	-0.5
1838	8	22	32	31.3	0.699999999999999
1838	9	22	30	31.3	-1.3
1838	10	22	32	31.1	0.899999999999999
1838	11	22	32	30.8	1.2
1838	12	22	30	30.8	-0.800000000000001
1838	13	22	30	30.5	-0.5
1838	14	22	32	30.5	1.5
1838	15	22	31	30.3	0.699999999999999
1838	16	22	28	30.2	-2.2
1838	17	22	30	30.1	-0.100000000000001
1838	18	22	31	30	1
1838	19	22	30	29.9	0.100000000000001
1838	20	22	28	29.8	-1.8
1838	21	22	32	29.7	2.3
1838	22	22	28	29.5	-1.5
1838	1	23	32	32.7	-0.700000000000003
1838	2	23	32	32.7	-0.700000000000003
1838	3	23	34	32.6	1.4
1838	4	23	30	32.5	-2.5
1838	5	23	33	32.4	0.600000000000001
1838	6	23	34	32.2	1.8
1838	7	23	30	32.1	-2.1
1838	8	23	34	32	2
1838	9	23	31	31.9	-0.899999999999999
1838	10	23	34	31.7	2.3
1838	11	23	34	31.4	2.6
1838	12	23	30	31.4	-1.4
1838	13	23	29	31.1	-2.1
1838	14	23	30	31	-1
1838	15	23	32	30.8	1.2
1838	16	23	30	30.7	-0.699999999999999
1838	17	23	30	30.6	-0.600000000000001
1838	18	23	33	30.5	2.5
1838	19	23	30	30.4	-0.399999999999999
1838	20	23	29	30.3	-1.3
1838	21	23	30	30.1	-0.100000000000001
1838	22	23	30	30	0
1838	1	24	32	32.8	-0.799999999999997
1838	2	24	33	32.7	0.299999999999997
1838	3	24	32	32.7	-0.700000000000003
1838	4	24	31	32.6	-1.6
1838	5	24	33	32.5	0.5
1838	6	24	36	32.3	3.7
1838	7	24	32	32.3	-0.299999999999997
1838	8	24	33	32.1	0.899999999999999
1838	9	24	31	32.1	-1.1
1838	10	24	32	31.9	0.100000000000001
1838	11	24	31	31.6	-0.600000000000001
1838	12	24	32	31.5	0.5
1838	13	24	30	31.3	-1.3
1838	14	24	31	31.2	-0.199999999999999
1838	15	24	31	31	0
1838	16	24	31	30.9	0.100000000000001
1838	17	24	31	30.8	0.199999999999999
1838	18	24	31	30.7	0.300000000000001
1838	19	24	32	30.6	1.4
1838	20	24	29	30.5	-1.5
1838	21	24	31	30.4	0.600000000000001
1838	22	24	30	30.3	-0.300000000000001
1838	1	25	32	32	0
1838	2	25	34	32	2
1838	3	25	32	31.9	0.100000000000001
1838	4	25	30	31.8	-1.8
1838	5	25	31	31.7	-0.699999999999999
1838	6	25	30	31.5	-1.5
1838	7	25	32	31.4	0.600000000000001
1838	8	25	32	31.3	0.699999999999999
1838	9	25	30	31.2	-1.2
1838	10	25	30	31	-1
1838	11	25	30	30.7	-0.699999999999999
1838	12	25	31	30.6	0.399999999999999
1838	13	25	34	30.3	3.7
1838	14	25	31	30.2	0.800000000000001
1838	15	25	30	30	0
1838	16	25	30	29.9	0.100000000000001
1838	17	25	31	29.8	1.2
1838	18	25	30	29.6	0.399999999999999
1838	19	25	29	29.5	-0.5
1838	20	25	29	29.4	-0.399999999999999
1838	21	25	28	29.3	-1.3
1838	22	25	28	29.1	-1.1
1838	1	27	29	29.4	-0.399999999999999
1838	2	27	29	29.4	-0.399999999999999
1838	3	27	29	29.4	-0.399999999999999
1838	4	27	31	29.4	1.6
1838	5	27	29	29.3	-0.300000000000001
1838	6	27	30	29.3	0.699999999999999
1838	7	27	29	29.3	-0.300000000000001
1838	8	27	31	29.3	1.7
1838	9	27	29	29.3	-0.300000000000001
1838	10	27	29	29.3	-0.300000000000001
1838	11	27	28	29.3	-1.3
1838	12	27	28	29.3	-1.3
1838	13	27	27	29.2	-2.2
1838	14	27	29	29.2	-0.199999999999999
1838	15	27	29	29.2	-0.199999999999999
1838	16	27	29	29.2	-0.199999999999999
1838	17	27	32	29.2	2.8
1838	18	27	31	29.2	1.8
1838	19	27	32	29.2	2.8
1838	20	27	28	29.2	-1.2
1838	21	27	29	29.2	-0.199999999999999
1838	22	27	27	29.2	-2.2
1838	1	28	29	28.7	0.300000000000001
1838	2	28	28	28.6	-0.600000000000001
1838	3	28	27	28.6	-1.6
1838	4	28	28	28.5	-0.5
1838	5	28	27	28.5	-1.5
1838	6	28	28	28.4	-0.399999999999999
1838	7	28	28	28.3	-0.300000000000001
1838	8	28	33	28.3	4.7
1838	9	28	27	28.2	-1.2
1838	10	28	29	28.1	0.899999999999999
1838	11	28	28	27.9	0.100000000000001
1838	12	28	28	27.9	0.100000000000001
1838	13	28	26	27.7	-1.7
1838	14	28	28	27.7	0.300000000000001
1838	15	28	28	27.5	0.5
1838	16	28	27	27.5	-0.5
1838	17	28	36	27.4	8.6
1838	18	28	26	27.4	-1.4
1838	19	28	26	27.3	-1.3
1838	20	28	28	27.3	0.699999999999999
1838	21	28	24	27.2	-3.2
1838	22	28	25	27.1	-2.1
1838	1	29	28	29.9	-1.9
1838	2	29	31	29.8	1.2
1838	3	29	30	29.8	0.199999999999999
1838	4	29	30	29.8	0.199999999999999
1838	5	29	29	29.8	-0.800000000000001
1838	6	29	29	29.7	-0.699999999999999
1838	7	29	30	29.7	0.300000000000001
1838	8	29	29	29.7	-0.699999999999999
1838	9	29	29	29.6	-0.600000000000001
1838	10	29	29	29.6	-0.600000000000001
1838	11	29	31	29.5	1.5
1838	12	29	31	29.5	1.5
1838	13	29	30	29.4	0.600000000000001
1838	14	29	30	29.4	0.600000000000001
1838	15	29	30	29.3	0.699999999999999
1838	16	29	30	29.3	0.699999999999999
1838	17	29	31	29.3	1.7
1838	18	29	30	29.2	0.800000000000001
1838	19	29	30	29.2	0.800000000000001
1838	20	29	28	29.2	-1.2
1838	21	29	26	29.2	-3.2
1838	22	29	28	29.1	-1.1
1838	1	30	30	31.4	-1.4
1838	2	30	30	31.4	-1.4
1838	3	30	32	31.4	0.600000000000001
1838	4	30	32	31.3	0.699999999999999
1838	5	30	30	31.3	-1.3
1838	6	30	32	31.1	0.899999999999999
1838	7	30	31	31.1	-0.100000000000001
1838	8	30	32	31	1
1838	9	30	32	30.9	1.1
1838	10	30	30	30.8	-0.800000000000001
1838	11	30	31	30.6	0.399999999999999
1838	12	30	31	30.6	0.399999999999999
1838	13	30	29	30.4	-1.4
1838	14	30	32	30.4	1.6
1838	15	30	32	30.2	1.8
1838	16	30	31	30.2	0.800000000000001
1838	17	30	30	30.1	-0.100000000000001
1838	18	30	31	30	1
1838	19	30	30	30	0
1838	20	30	28	29.9	-1.9
1838	21	30	31	29.8	1.2
1838	22	30	27	29.7	-2.7
1838	1	31	31	32.5	-1.5
1838	2	31	32	32.4	-0.399999999999999
1838	3	31	32	32.3	-0.299999999999997
1838	4	31	34	32.2	1.8
1838	5	31	31	32.2	-1.2
1838	6	31	33	32	1
1838	7	31	32	31.9	0.100000000000001
1838	8	31	33	31.8	1.2
1838	9	31	30	31.7	-1.7
1838	10	31	31	31.5	-0.5
1838	11	31	33	31.2	1.8
1838	12	31	31	31.1	-0.100000000000001
1838	13	31	30	30.9	-0.899999999999999
1838	14	31	32	30.8	1.2
1838	15	31	31	30.6	0.399999999999999
1838	16	31	30	30.5	-0.5
1838	17	31	30	30.4	-0.399999999999999
1838	18	31	34	30.2	3.8
1838	19	31	30	30.2	-0.199999999999999
1838	20	31	28	30.1	-2.1
1838	21	31	30	29.9	0.100000000000001
1838	22	31	28	29.8	-1.8
1838	1	32	31	32.2	-1.2
1838	2	32	33	32.1	0.899999999999999
1838	3	32	32	32.1	-0.100000000000001
1838	4	32	32	32	0
1838	5	32	31	31.9	-0.899999999999999
1838	6	32	33	31.8	1.2
1838	7	32	31	31.8	-0.800000000000001
1838	8	32	32	31.7	0.300000000000001
1838	9	32	31	31.6	-0.600000000000001
1838	10	32	32	31.5	0.5
1838	11	32	33	31.3	1.7
1838	12	32	32	31.2	0.800000000000001
1838	13	32	29	31.1	-2.1
1838	14	32	31	31	0
1838	15	32	31	30.8	0.199999999999999
1838	16	32	30	30.8	-0.800000000000001
1838	17	32	30	30.7	-0.699999999999999
1838	18	32	34	30.6	3.4
1838	19	32	31	30.6	0.399999999999999
1838	20	32	29	30.5	-1.5
1838	21	32	31	30.4	0.600000000000001
1838	22	32	29	30.3	-1.3
1838	1	33	33	33.1	-0.100000000000001
1838	2	33	33	33.1	-0.100000000000001
1838	3	33	34	32.9	1.1
1838	4	33	32	32.8	-0.799999999999997
1838	5	33	34	32.7	1.3
1838	6	33	33	32.5	0.5
1838	7	33	31	32.4	-1.4
1838	8	33	33	32.2	0.799999999999997
1838	9	33	31	32.1	-1.1
1838	10	33	32	31.8	0.199999999999999
1838	11	33	31	31.4	-0.399999999999999
1838	12	33	30	31.3	-1.3
1838	13	33	30	31	-1
1838	14	33	31	30.9	0.100000000000001
1838	15	33	31	30.6	0.399999999999999
1838	16	33	32	30.5	1.5
1838	17	33	31	30.3	0.699999999999999
[truncated: 998,000+ more rows]
