# Supplementary material for: Quantification of Visual Field Variability in Glaucoma: Implications for Visual Field Prediction and Modeling
Source: Transl Vis Sci Technol. 2019 Oct 17;8(5):25. doi: 10.1167/tvst.8.5.25 (PMC6798312; doi:10.1167/tvst.8.5.25)
Supplement: Supplement 7 [file tvst-08-05-19_s07.zip › tvst-08-05-19_s09.csv]

EID	VF_NUM	LOCATION	OBSERVED	FITTED	RESIDUAL
1	1	1	13	17.05	-4.05
1	2	1	21	17.05	3.95
1	3	1	14	17.05	-3.05
1	4	1	17	17.05	-0.0500000000000007
1	5	1	17	17.05	-0.0500000000000007
1	6	1	13	17.05	-4.05
1	7	1	13	17.05	-4.05
1	8	1	20	17.05	2.95
1	9	1	12	17.05	-5.05
1	10	1	15	17.05	-2.05
1	11	1	22	17.05	4.95
1	12	1	21	17.05	3.95
1	13	1	24	17.05	6.95
1	14	1	15	17.05	-2.05
1	15	1	14	17.05	-3.05
1	16	1	12	17.05	-5.05
1	17	1	29	17.05	11.95
1	18	1	20	17.05	2.95
1	19	1	21	17.05	3.95
1	20	1	16	17.05	-1.05
1	21	1	18	17.05	0.949999999999999
1	22	1	8	17.05	-9.05
1	1	2	11	16.91	-5.91
1	2	2	12	16.91	-4.91
1	3	2	14	16.91	-2.91
1	4	2	18	16.91	1.09
1	5	2	14	16.91	-2.91
1	6	2	17	16.91	0.0899999999999999
1	7	2	17	16.91	0.0899999999999999
1	8	2	18	16.91	1.09
1	9	2	12	16.91	-4.91
1	10	2	24	16.91	7.09
1	11	2	23	16.91	6.09
1	12	2	21	16.91	4.09
1	13	2	19	16.91	2.09
1	14	2	21	16.91	4.09
1	15	2	18	16.91	1.09
1	16	2	14	16.91	-2.91
1	17	2	23	16.91	6.09
1	18	2	13	16.91	-3.91
1	19	2	23	16.91	6.09
1	20	2	11	16.91	-5.91
1	21	2	12	16.91	-4.91
1	22	2	17	16.91	0.0899999999999999
1	1	3	9	13.45	-4.45
1	2	3	14	13.45	0.550000000000001
1	3	3	8	13.45	-5.45
1	4	3	15	13.45	1.55
1	5	3	8	13.45	-5.45
1	6	3	9	13.45	-4.45
1	7	3	11	13.45	-2.45
1	8	3	0	13.45	-13.45
1	9	3	12	13.45	-1.45
1	10	3	18	13.45	4.55
1	11	3	13	13.45	-0.449999999999999
1	12	3	23	13.45	9.55
1	13	3	24	13.45	10.55
1	14	3	13	13.45	-0.449999999999999
1	15	3	13	13.45	-0.449999999999999
1	16	3	17	13.45	3.55
1	17	3	19	13.45	5.55
1	18	3	19	13.45	5.55
1	19	3	12	13.45	-1.45
1	20	3	11	13.45	-2.45
1	21	3	17	13.45	3.55
1	22	3	11	13.45	-2.45
1	1	4	2	8.55	-6.55
1	2	4	3	8.55	-5.55
1	3	4	2	8.55	-6.55
1	4	4	12	8.55	3.45
1	5	4	3	8.55	-5.55
1	6	4	5	8.55	-3.55
1	7	4	21	8.55	12.45
1	8	4	0	8.55	-8.55
1	9	4	5	8.55	-3.55
1	10	4	12	8.55	3.45
1	11	4	14	8.55	5.45
1	12	4	13	8.55	4.45
1	13	4	15	8.55	6.45
1	14	4	9	8.55	0.449999999999999
1	15	4	6	8.55	-2.55
1	16	4	3	8.55	-5.55
1	17	4	15	8.55	6.45
1	18	4	14	8.55	5.45
1	19	4	7	8.55	-1.55
1	20	4	4	8.55	-4.55
1	21	4	15	8.55	6.45
1	22	4	8	8.55	-0.550000000000001
1	1	5	13	21.68	-8.68
1	2	5	25	21.68	3.32
1	3	5	24	21.68	2.32
1	4	5	25	21.68	3.32
1	5	5	13	21.68	-8.68
1	6	5	25	21.68	3.32
1	7	5	26	21.68	4.32
1	8	5	23	21.68	1.32
1	9	5	17	21.68	-4.68
1	10	5	28	21.68	6.32
1	11	5	25	21.68	3.32
1	12	5	21	21.68	-0.68
1	13	5	27	21.68	5.32
1	14	5	15	21.68	-6.68
1	15	5	24	21.68	2.32
1	16	5	15	21.68	-6.68
1	17	5	26	21.68	4.32
1	18	5	24	21.68	2.32
1	19	5	24	21.68	2.32
1	20	5	23	21.68	1.32
1	21	5	20	21.68	-1.68
1	22	5	14	21.68	-7.68
1	1	6	23	25.2	-2.2
1	2	6	25	25.2	-0.199999999999999
1	3	6	25	25.2	-0.199999999999999
1	4	6	25	25.2	-0.199999999999999
1	5	6	23	25.2	-2.2
1	6	6	28	25.2	2.8
1	7	6	28	25.2	2.8
1	8	6	23	25.2	-2.2
1	9	6	25	25.2	-0.199999999999999
1	10	6	27	25.2	1.8
1	11	6	25	25.2	-0.199999999999999
1	12	6	24	25.2	-1.2
1	13	6	27	25.2	1.8
1	14	6	23	25.2	-2.2
1	15	6	27	25.19	1.81
1	16	6	20	23.01	-3.01
1	17	6	25	23	2
1	18	6	22	23	-1
1	19	6	24	23	1
1	20	6	24	23	1
1	21	6	22	23	-1
1	22	6	24	23	1
1	1	7	15	22.32	-7.32
1	2	7	24	22.32	1.68
1	3	7	21	22.32	-1.32
1	4	7	25	22.32	2.68
1	5	7	19	22.32	-3.32
1	6	7	20	22.32	-2.32
1	7	7	15	22.32	-7.32
1	8	7	24	22.32	1.68
1	9	7	24	22.32	1.68
1	10	7	24	22.32	1.68
1	11	7	23	22.32	0.68
1	12	7	26	22.32	3.68
1	13	7	25	22.32	2.68
1	14	7	20	22.32	-2.32
1	15	7	25	22.32	2.68
1	16	7	23	22.32	0.68
1	17	7	26	22.32	3.68
1	18	7	21	22.32	-1.32
1	19	7	24	22.32	1.68
1	20	7	22	22.32	-0.32
1	21	7	24	22.32	1.68
1	22	7	21	22.32	-1.32
1	1	8	15	17	-2
1	2	8	19	17	2
1	3	8	18	17	1
1	4	8	12	17	-5
1	5	8	12	17	-5
1	6	8	18	17	1
1	7	8	9	17	-8
1	8	8	15	17	-2
1	9	8	18	17	1
1	10	8	20	17	3
1	11	8	20	17	3
1	12	8	13	17	-4
1	13	8	25	17	8
1	14	8	14	17	-3
1	15	8	17	17	0
1	16	8	21	17	4
1	17	8	24	17	7
1	18	8	22	17	5
1	19	8	19	17	2
1	20	8	8	17	-9
1	21	8	16	17	-1
1	22	8	19	17	2
1	1	9	17	18.3	-1.3
1	2	9	20	18.3	1.7
1	3	9	24	18.3	5.7
1	4	9	25	18.3	6.7
1	5	9	8	18.3	-10.3
1	6	9	21	18.3	2.7
1	7	9	22	18.3	3.7
1	8	9	9	18.3	-9.3
1	9	9	20	18.3	1.7
1	10	9	17	18.48	-1.48
1	11	9	26	22.17	3.83
1	12	9	21	22.24	-1.24
1	13	9	25	22.24	2.76
1	14	9	19	22.24	-3.24
1	15	9	19	22.24	-3.24
1	16	9	16	22.24	-6.24
1	17	9	25	22.24	2.76
1	18	9	26	22.24	3.76
1	19	9	20	22.24	-2.24
1	20	9	24	22.24	1.76
1	21	9	23	22.24	0.760000000000002
1	22	9	23	22.24	0.760000000000002
1	1	10	11	14.1	-3.1
1	2	10	10	14.1	-4.1
1	3	10	19	14.1	4.9
1	4	10	19	14.1	4.9
1	5	10	6	14.1	-8.1
1	6	10	17	14.1	2.9
1	7	10	17	14	3
1	8	10	8	12.69	-4.69
1	9	10	15	12.63	2.37
1	10	10	11	12.63	-1.63
1	11	10	18	12.63	5.37
1	12	10	7	12.63	-5.63
1	13	10	13	12.63	0.369999999999999
1	14	10	10	12.63	-2.63
1	15	10	14	12.63	1.37
1	16	10	8	12.63	-4.63
1	17	10	20	12.63	7.37
1	18	10	17	12.63	4.37
1	19	10	9	12.63	-3.63
1	20	10	7	12.63	-5.63
1	21	10	24	12.63	11.37
1	22	10	8	12.63	-4.63
1	1	11	24	24.06	-0.0599999999999987
1	2	11	21	24.06	-3.06
1	3	11	19	24.06	-5.06
1	4	11	25	24.06	0.940000000000001
1	5	11	18	24.06	-6.06
1	6	11	27	24.06	2.94
1	7	11	26	24.06	1.94
1	8	11	22	24.06	-2.06
1	9	11	25	24.06	0.940000000000001
1	10	11	28	24.06	3.94
1	11	11	26	24.06	1.94
1	12	11	26	24.06	1.94
1	13	11	30	24.06	5.94
1	14	11	21	24.06	-3.06
1	15	11	26	24.06	1.94
1	16	11	20	24.06	-4.06
1	17	11	25	24.06	0.940000000000001
1	18	11	24	24.06	-0.0599999999999987
1	19	11	24	24	0
1	20	11	17	19.33	-2.33
1	21	11	20	19.33	0.670000000000002
1	22	11	21	19.33	1.67
1	1	12	25	27.63	-2.63
1	2	12	28	27.63	0.370000000000001
1	3	12	27	27.63	-0.629999999999999
1	4	12	30	27.63	2.37
1	5	12	23	27.63	-4.63
1	6	12	27	27.63	-0.629999999999999
1	7	12	28	27.63	0.370000000000001
1	8	12	28	27.63	0.370000000000001
1	9	12	28	27.63	0.370000000000001
1	10	12	30	27.63	2.37
1	11	12	26	27.63	-1.63
1	12	12	29	27.63	1.37
1	13	12	30	27.63	2.37
1	14	12	27	27.63	-0.629999999999999
1	15	12	30	27.63	2.37
1	16	12	26	27.63	-1.63
1	17	12	28	27.63	0.370000000000001
1	18	12	27	27.63	-0.629999999999999
1	19	12	28	27.63	0.370000000000001
1	20	12	25	25	0
1	21	12	25	25	0
1	22	12	25	25	0
1	1	13	26	28.43	-2.43
1	2	13	29	28.43	0.57
1	3	13	28	28.43	-0.43
1	4	13	28	28.43	-0.43
1	5	13	27	28.43	-1.43
1	6	13	30	28.43	1.57
1	7	13	28	28.43	-0.43
1	8	13	26	28.43	-2.43
1	9	13	29	28.43	0.57
1	10	13	29	28.43	0.57
1	11	13	30	28.43	1.57
1	12	13	29	28.43	0.57
1	13	13	29	28.43	0.57
1	14	13	27	28.43	-1.43
1	15	13	30	28.43	1.57
1	16	13	29	28.43	0.57
1	17	13	29	28.43	0.57
1	18	13	29	28.41	0.59
1	19	13	28	28.3	-0.300000000000001
1	20	13	28	27.84	0.16
1	21	13	27	27.55	-0.550000000000001
1	22	13	28	27.53	0.469999999999999
1	1	14	26	28.46	-2.46
1	2	14	28	28.46	-0.460000000000001
1	3	14	29	28.46	0.539999999999999
1	4	14	30	28.46	1.54
1	5	14	29	28.46	0.539999999999999
1	6	14	28	28.46	-0.460000000000001
1	7	14	28	28.46	-0.460000000000001
1	8	14	28	28.46	-0.460000000000001
1	9	14	29	28.46	0.539999999999999
1	10	14	28	28.46	-0.460000000000001
1	11	14	30	28.46	1.54
1	12	14	29	28.46	0.539999999999999
1	13	14	27	28.46	-1.46
1	14	14	28	28.46	-0.460000000000001
1	15	14	28	28.46	-0.460000000000001
1	16	14	28	28.46	-0.460000000000001
1	17	14	31	28.44	2.56
1	18	14	26	27.27	-1.27
1	19	14	27	27.22	-0.219999999999999
1	20	14	28	27.22	0.780000000000001
1	21	14	28	27.22	0.780000000000001
1	22	14	27	27.22	-0.219999999999999
1	1	15	28	26.3	1.7
1	2	15	26	26.3	-0.300000000000001
1	3	15	29	26.3	2.7
1	4	15	27	26.3	0.699999999999999
1	5	15	27	26.3	0.699999999999999
1	6	15	25	26.3	-1.3
1	7	15	29	26.3	2.7
1	8	15	27	26.3	0.699999999999999
1	9	15	22	26.3	-4.3
1	10	15	23	26.3	-3.3
1	11	15	30	27.08	2.92
1	12	15	27	27.08	-0.0799999999999983
1	13	15	27	27.08	-0.0799999999999983
1	14	15	27	27.08	-0.0799999999999983
1	15	15	28	27.08	0.920000000000002
1	16	15	27	27.08	-0.0799999999999983
1	17	15	30	27.08	2.92
1	18	15	26	27.08	-1.08
1	19	15	28	27.08	0.920000000000002
1	20	15	25	27.08	-2.08
1	21	15	25	27.08	-2.08
1	22	15	25	27.08	-2.08
1	1	16	25	25.12	-0.120000000000001
1	2	16	25	25.12	-0.120000000000001
1	3	16	26	25.12	0.879999999999999
1	4	16	27	25.12	1.88
1	5	16	25	25.12	-0.120000000000001
1	6	16	26	25.12	0.879999999999999
1	7	16	26	25.12	0.879999999999999
1	8	16	23	25.12	-2.12
1	9	16	24	25.12	-1.12
1	10	16	24	25.18	-1.18
1	11	16	27	25.61	1.39
1	12	16	27	25.64	1.36
1	13	16	27	25.65	1.35
1	14	16	25	25.65	-0.649999999999999
1	15	16	26	25.65	0.350000000000001
1	16	16	21	25.65	-4.65
1	17	16	27	25.65	1.35
1	18	16	26	25.65	0.350000000000001
1	19	16	25	25.65	-0.649999999999999
1	20	16	26	25.65	0.350000000000001
1	21	16	26	25.65	0.350000000000001
1	22	16	25	25.65	-0.649999999999999
1	1	17	18	22.62	-4.62
1	2	17	20	22.62	-2.62
1	3	17	26	22.62	3.38
1	4	17	26	22.62	3.38
1	5	17	25	22.62	2.38
1	6	17	25	22.62	2.38
1	7	17	22	22.62	-0.620000000000001
1	8	17	14	22.62	-8.62
1	9	17	23	22.62	0.379999999999999
1	10	17	18	22.62	-4.62
1	11	17	24	22.62	1.38
1	12	17	26	22.62	3.38
1	13	17	27	22.62	4.38
1	14	17	24	24	0
1	15	17	25	24.12	0.879999999999999
1	16	17	21	24.13	-3.13
1	17	17	28	24.13	3.87
1	18	17	26	24.13	1.87
1	19	17	26	24.13	1.87
1	20	17	25	24.13	0.870000000000001
1	21	17	26	24.13	1.87
1	22	17	16	24.13	-8.13
1	1	18	20	19.94	0.0599999999999987
1	2	18	20	19.94	0.0599999999999987
1	3	18	21	19.94	1.06
1	4	18	28	19.94	8.06
1	5	18	16	19.94	-3.94
1	6	18	18	19.94	-1.94
1	7	18	18	19.94	-1.94
1	8	18	16	19.94	-3.94
1	9	18	18	19.94	-1.94
1	10	18	24	19.94	4.06
1	11	18	24	19.94	4.06
1	12	18	21	19.94	1.06
1	13	18	21	19.94	1.06
1	14	18	16	19.94	-3.94
1	15	18	18	19.97	-1.97
1	16	18	24	21.82	2.18
1	17	18	21	21.85	-0.850000000000001
1	18	18	25	21.85	3.15
1	19	18	25	21.85	3.15
1	20	18	21	21.85	-0.850000000000001
1	21	18	24	21.85	2.15
1	22	18	13	21.85	-8.85
1	1	19	23	22.71	0.289999999999999
1	2	19	16	22.71	-6.71
1	3	19	20	22.71	-2.71
1	4	19	23	22.71	0.289999999999999
1	5	19	21	22.71	-1.71
1	6	19	26	22.71	3.29
1	7	19	26	22.71	3.29
1	8	19	22	22.71	-0.710000000000001
1	9	19	24	22.71	1.29
1	10	19	27	22.71	4.29
1	11	19	26	22.71	3.29
1	12	19	25	22.71	2.29
1	13	19	24	22.71	1.29
1	14	19	20	22.71	-2.71
1	15	19	17	22.71	-5.71
1	16	19	20	22.71	-2.71
1	17	19	26	22.71	3.29
1	18	19	24	24	0
1	19	19	26	24.5	1.5
1	20	19	24	24.5	-0.5
1	21	19	25	24.5	0.5
1	22	19	23	24.5	-1.5
1	1	20	24	26.22	-2.22
1	2	20	27	26.22	0.780000000000001
1	3	20	26	26.22	-0.219999999999999
1	4	20	27	26.22	0.780000000000001
1	5	20	25	26.22	-1.22
1	6	20	23	26.22	-3.22
1	7	20	28	26.22	1.78
1	8	20	25	26.22	-1.22
1	9	20	26	26.22	-0.219999999999999
1	10	20	26	26.22	-0.219999999999999
1	11	20	28	26.22	1.78
1	12	20	29	26.22	2.78
1	13	20	28	26.22	1.78
1	14	20	25	26.22	-1.22
1	15	20	24	26.22	-2.22
1	16	20	25	26.22	-1.22
1	17	20	28	26.22	1.78
1	18	20	27	26.22	0.780000000000001
1	19	20	26	26.22	-0.219999999999999
1	20	20	26	26.22	-0.219999999999999
1	21	20	28	26.17	1.83
1	22	20	23	23.75	-0.75
1	1	21	28	29.82	-1.82
1	2	21	31	29.82	1.18
1	3	21	31	29.82	1.18
1	4	21	29	29.82	-0.82
1	5	21	29	29.82	-0.82
1	6	21	30	29.81	0.190000000000001
1	7	21	31	29.81	1.19
1	8	21	26	29.81	-3.81
1	9	21	31	29.8	1.2
1	10	21	32	29.78	2.22
1	11	21	30	29.72	0.280000000000001
1	12	21	29	29.67	-0.670000000000002
1	13	21	32	29.61	2.39
1	14	21	27	29.48	-2.48
1	15	21	30	29.32	0.68
1	16	21	29	29.11	-0.109999999999999
1	17	21	29	28.89	0.109999999999999
1	18	21	28	28.52	-0.52
1	19	21	28	28.28	-0.280000000000001
1	20	21	29	28.02	0.98
1	21	21	28	27.73	0.27
1	22	21	27	27.55	-0.550000000000001
1	1	22	31	31.12	-0.120000000000001
1	2	22	30	31.12	-1.12
1	3	22	30	31.12	-1.12
1	4	22	32	31.12	0.879999999999999
1	5	22	32	31.12	0.879999999999999
1	6	22	32	31.12	0.879999999999999
1	7	22	31	31.12	-0.120000000000001
1	8	22	30	31.12	-1.12
1	9	22	31	31.12	-0.120000000000001
1	10	22	32	31.12	0.879999999999999
1	11	22	32	31.12	0.879999999999999
1	12	22	31	31.12	-0.120000000000001
1	13	22	31	31.12	-0.120000000000001
1	14	22	31	31.12	-0.120000000000001
1	15	22	31	31.12	-0.120000000000001
1	16	22	30	31.12	-1.12
1	17	22	32	31.12	0.879999999999999
1	18	22	28	29.2	-1.2
1	19	22	29	29.2	-0.199999999999999
1	20	22	31	29.2	1.8
1	21	22	29	29.2	-0.199999999999999
1	22	22	29	29.2	-0.199999999999999
1	1	23	32	31.8	0.199999999999999
1	2	23	32	31.8	0.199999999999999
1	3	23	32	31.8	0.199999999999999
1	4	23	32	31.8	0.199999999999999
1	5	23	30	31.8	-1.8
1	6	23	33	31.8	1.2
1	7	23	31	31.8	-0.800000000000001
1	8	23	32	31.8	0.199999999999999
1	9	23	31	31.8	-0.800000000000001
1	10	23	33	31.8	1.2
1	11	23	31	31.02	-0.0199999999999996
1	12	23	31	30.65	0.350000000000001
1	13	23	30	30.63	-0.629999999999999
1	14	23	30	30.63	-0.629999999999999
1	15	23	32	30.63	1.37
1	16	23	31	30.63	0.370000000000001
1	17	23	32	30.63	1.37
1	18	23	29	30.63	-1.63
1	19	23	30	30.63	-0.629999999999999
1	20	23	31	30.63	0.370000000000001
1	21	23	30	30.63	-0.629999999999999
1	22	23	31	30.63	0.370000000000001
1	1	24	31	31.38	-0.379999999999999
1	2	24	33	31.38	1.62
1	3	24	32	31.38	0.620000000000001
1	4	24	32	31.38	0.620000000000001
1	5	24	31	31.38	-0.379999999999999
1	6	24	30	31.38	-1.38
1	7	24	33	31.38	1.62
1	8	24	31	31.38	-0.379999999999999
1	9	24	29	31.38	-2.38
1	10	24	32	31.38	0.620000000000001
1	11	24	31	31.37	-0.370000000000001
1	12	24	31	31.36	-0.359999999999999
1	13	24	32	31.36	0.640000000000001
1	14	24	31	31.34	-0.34
1	15	24	31	31.32	-0.32
1	16	24	32	31.29	0.710000000000001
1	17	24	32	31.25	0.75
1	18	24	30	31.15	-1.15
1	19	24	31	31.06	-0.0599999999999987
1	20	24	31	30.91	0.0899999999999999
1	21	24	31	30.6	0.399999999999999
1	22	24	30	30.17	-0.170000000000002
1	1	25	29	28.76	0.239999999999998
1	2	25	29	28.76	0.239999999999998
1	3	25	28	28.76	-0.760000000000002
1	4	25	30	28.76	1.24
1	5	25	32	28.76	3.24
1	6	25	28	28.76	-0.760000000000002
1	7	25	27	28.76	-1.76
1	8	25	29	28.76	0.239999999999998
1	9	25	25	28.76	-3.76
1	10	25	30	28.76	1.24
1	11	25	29	28.76	0.239999999999998
1	12	25	28	28.76	-0.760000000000002
1	13	25	31	28.76	2.24
1	14	25	29	28.76	0.239999999999998
1	15	25	28	28.76	-0.760000000000002
1	16	25	29	28.76	0.239999999999998
1	17	25	27	28.76	-1.76
1	18	25	28	28.76	-0.760000000000002
1	19	25	28	28.76	-0.760000000000002
1	20	25	30	28.76	1.24
1	21	25	30	28.76	1.24
1	22	25	23	23	0
1	1	27	23	25.79	-2.79
1	2	27	24	25.79	-1.79
1	3	27	30	25.79	4.21
1	4	27	28	25.79	2.21
1	5	27	25	25.79	-0.789999999999999
1	6	27	28	25.79	2.21
1	7	27	24	25.79	-1.79
1	8	27	24	25.79	-1.79
1	9	27	25	25.79	-0.789999999999999
1	10	27	27	25.79	1.21
1	11	27	24	25.79	-1.79
1	12	27	28	25.79	2.21
1	13	27	28	25.79	2.21
1	14	27	25	25.79	-0.789999999999999
1	15	27	23	25.79	-2.79
1	16	27	26	25.79	0.210000000000001
1	17	27	27	25.79	1.21
1	18	27	25	25.79	-0.789999999999999
1	19	27	26	25.75	0.25
1	20	27	22	24.34	-2.34
1	21	27	26	24.34	1.66
1	22	27	25	24.34	0.66
1	1	28	30	24.71	5.29
1	2	28	22	24.71	-2.71
1	3	28	27	24.71	2.29
1	4	28	23	24.71	-1.71
1	5	28	18	24.71	-6.71
1	6	28	26	24.71	1.29
1	7	28	27	24.71	2.29
1	8	28	24	24.71	-0.710000000000001
1	9	28	26	24.71	1.29
1	10	28	23	24.71	-1.71
1	11	28	29	24.71	4.29
1	12	28	26	24.71	1.29
1	13	28	24	24.71	-0.710000000000001
1	14	28	24	24.71	-0.710000000000001
1	15	28	24	24.71	-0.710000000000001
1	16	28	23	24.71	-1.71
1	17	28	26	24.71	1.29
1	18	28	21	24.71	-3.71
1	19	28	27	24.71	2.29
1	20	28	24	24.71	-0.710000000000001
1	21	28	25	24.71	0.289999999999999
1	22	28	18	18	0
1	1	29	25	27.31	-2.31
1	2	29	27	27.31	-0.309999999999999
1	3	29	29	27.31	1.69
1	4	29	26	27.31	-1.31
1	5	29	25	27.31	-2.31
1	6	29	26	27.31	-1.31
1	7	29	29	27.31	1.69
1	8	29	26	27.31	-1.31
1	9	29	24	27.31	-3.31
1	10	29	30	27.31	2.69
1	11	29	29	27.31	1.69
1	12	29	31	27.31	3.69
1	13	29	30	27.31	2.69
1	14	29	28	27.31	0.690000000000001
1	15	29	26	27.31	-1.31
1	16	29	28	27.31	0.690000000000001
1	17	29	26	27.31	-1.31
1	18	29	27	27.31	-0.309999999999999
1	19	29	27	27.29	-0.289999999999999
1	20	29	27	27.24	-0.239999999999998
1	21	29	27	26.87	0.129999999999999
1	22	29	25	25.02	-0.0199999999999996
1	1	30	27	30	-3
1	2	30	29	30	-1
1	3	30	28	30	-2
1	4	30	31	30	1
1	5	30	29	30	-1
1	6	30	29	30	-1
1	7	30	30	30	0
1	8	30	29	30	-1
1	9	30	30	30	0
1	10	30	31	30	1
1	11	30	32	30	2
1	12	30	34	30	4
1	13	30	31	29.98	1.02
1	14	30	28	28.91	-0.91
1	15	30	30	28.89	1.11
1	16	30	29	28.89	0.109999999999999
1	17	30	29	28.89	0.109999999999999
1	18	30	29	28.89	0.109999999999999
1	19	30	29	28.89	0.109999999999999
1	20	30	28	28.89	-0.890000000000001
1	21	30	30	28.89	1.11
1	22	30	28	28.89	-0.890000000000001
1	1	31	31	31.55	-0.550000000000001
1	2	31	30	31.55	-1.55
1	3	31	32	31.55	0.449999999999999
1	4	31	33	31.55	1.45
1	5	31	32	31.55	0.449999999999999
1	6	31	31	31.55	-0.550000000000001
1	7	31	32	31.55	0.449999999999999
1	8	31	32	31.55	0.449999999999999
1	9	31	31	31.55	-0.550000000000001
1	10	31	32	31.54	0.460000000000001
1	11	31	32	31.54	0.460000000000001
1	12	31	32	31.54	0.460000000000001
1	13	31	31	31.54	-0.539999999999999
1	14	31	32	31.53	0.469999999999999
1	15	31	32	31.51	0.489999999999998
1	16	31	31	31.48	-0.48
1	17	31	31	31.42	-0.420000000000002
1	18	31	30	31.27	-1.27
1	19	31	31	31.07	-0.0700000000000003
1	20	31	30	30.65	-0.649999999999999
1	21	31	31	29.54	1.46
1	22	31	27	27.47	-0.469999999999999
1	1	32	32	32.7	-0.700000000000003
1	2	32	33	32.7	0.299999999999997
1	3	32	34	32.7	1.3
1	4	32	32	32.7	-0.700000000000003
1	5	32	33	32.7	0.299999999999997
1	6	32	34	32.7	1.3
1	7	32	32	32.7	-0.700000000000003
1	8	32	30	32.7	-2.7
1	9	32	33	32.7	0.299999999999997
1	10	32	34	32.69	1.31
1	11	32	31	31.43	-0.43
1	12	32	32	31.42	0.579999999999998
1	13	32	31	31.42	-0.420000000000002
1	14	32	31	31.42	-0.420000000000002
1	15	32	31	31.42	-0.420000000000002
1	16	32	33	31.42	1.58
1	17	32	32	31.42	0.579999999999998
1	18	32	30	31.42	-1.42
1	19	32	30	31.42	-1.42
1	20	32	32	31.42	0.579999999999998
1	21	32	33	31.42	1.58
1	22	32	31	31.42	-0.420000000000002
1	1	33	32	32.38	-0.380000000000003
1	2	33	33	32.38	0.619999999999997
1	3	33	32	32.38	-0.380000000000003
1	4	33	32	32.38	-0.380000000000003
1	5	33	32	32.38	-0.380000000000003
1	6	33	32	32.38	-0.380000000000003
1	7	33	33	32.38	0.619999999999997
1	8	33	33	32.29	0.710000000000001
1	9	33	30	30.79	-0.789999999999999
1	10	33	31	30.71	0.289999999999999
1	11	33	32	30.71	1.29
1	12	33	30	30.71	-0.710000000000001
1	13	33	31	30.71	0.289999999999999
1	14	33	32	30.71	1.29
1	15	33	28	30.71	-2.71
1	16	33	32	30.71	1.29
1	17	33	30	30.71	-0.710000000000001
1	18	33	31	30.71	0.289999999999999
1	19	33	30	30.71	-0.710000000000001
1	20	33	31	30.71	0.289999999999999
1	21	33	32	30.71	1.29
1	22	33	30	30.71	-0.710000000000001
1	1	34	29	28.39	0.609999999999999
1	2	34	28	28.39	-0.390000000000001
1	3	34	27	28.39	-1.39
1	4	34	27	28.39	-1.39
1	5	34	27	28.39	-1.39
1	6	34	28	28.39	-0.390000000000001
1	7	34	29	28.39	0.609999999999999
1	8	34	30	28.39	1.61
1	9	34	28	28.39	-0.390000000000001
1	10	34	29	28.39	0.609999999999999
1	11	34	28	28.39	-0.390000000000001
1	12	34	28	28.39	-0.390000000000001
1	13	34	30	28.39	1.61
1	14	34	29	28.39	0.609999999999999
1	15	34	27	28.39	-1.39
1	16	34	29	28.39	0.609999999999999
1	17	34	29	28.39	0.609999999999999
1	18	34	29	28.39	0.609999999999999
1	19	34	27	27	0
1	20	34	24	25	-1
1	21	34	28	25	3
1	22	34	23	25	-2
1	1	36	28	27.24	0.760000000000002
1	2	36	26	27.24	-1.24
1	3	36	28	27.24	0.760000000000002
1	4	36	29	27.24	1.76
1	5	36	26	27.24	-1.24
1	6	36	27	27.24	-0.239999999999998
1	7	36	27	27.24	-0.239999999999998
1	8	36	27	27.24	-0.239999999999998
1	9	36	27	27.24	-0.239999999999998
1	10	36	27	27.24	-0.239999999999998
1	11	36	28	27.24	0.760000000000002
1	12	36	29	27.24	1.76
1	13	36	27	27.24	-0.239999999999998
1	14	36	27	27.24	-0.239999999999998
1	15	36	27	27.24	-0.239999999999998
1	16	36	25	27.24	-2.24
1	17	36	28	27.24	0.760000000000002
1	18	36	24	24.4	-0.399999999999999
1	19	36	24	24.4	-0.399999999999999
1	20	36	26	24.4	1.6
1	21	36	25	24.4	0.600000000000001
1	22	36	23	24.4	-1.4
1	1	37	27	26.13	0.870000000000001
1	2	37	22	26.13	-4.13
1	3	37	25	26.13	-1.13
1	4	37	25	26.13	-1.13
1	5	37	26	26.13	-0.129999999999999
1	6	37	27	26.13	0.870000000000001
1	7	37	26	26.13	-0.129999999999999
1	8	37	29	26.13	2.87
1	9	37	25	26.13	-1.13
1	10	37	27	26.13	0.870000000000001
1	11	37	26	26.13	-0.129999999999999
1	12	37	26	26.13	-0.129999999999999
1	13	37	28	26.13	1.87
1	14	37	26	26.13	-0.129999999999999
1	15	37	27	26.06	0.940000000000001
1	16	37	20	25.17	-5.17
1	17	37	27	25.16	1.84
1	18	37	25	25.16	-0.16
1	19	37	27	25.16	1.84
1	20	37	25	25.16	-0.16
1	21	37	28	25.16	2.84
1	22	37	24	25.16	-1.16
1	1	38	28	29.23	-1.23
1	2	38	28	29.23	-1.23
1	3	38	27	29.23	-2.23
1	4	38	29	29.23	-0.23
1	5	38	28	29.23	-1.23
1	6	38	29	29.23	-0.23
1	7	38	28	29.23	-1.23
1	8	38	31	29.23	1.77
1	9	38	31	29.23	1.77
1	10	38	31	29.22	1.78
1	11	38	31	29.21	1.79
1	12	38	30	29.19	0.809999999999999
1	13	38	30	29.18	0.82
1	14	38	29	29.14	-0.140000000000001
1	15	38	29	29.09	-0.0899999999999999
1	16	38	28	29.01	-1.01
1	17	38	29	28.91	0.0899999999999999
1	18	38	29	28.68	0.32
1	19	38	29	28.45	0.550000000000001
1	20	38	26	28.07	-2.07
1	21	38	29	27.35	1.65
1	22	38	26	26.45	-0.449999999999999
1	1	39	30	31	-1
1	2	39	32	31	1
1	3	39	31	31	0
1	4	39	31	31	0
1	5	39	31	31	0
1	6	39	31	31	0
1	7	39	31	31	0
1	8	39	31	31	0
1	9	39	31	31	0
1	10	39	31	31	0
1	11	39	32	31	1
1	12	39	30	31	-1
1	13	39	31	31	0
1	14	39	31	31	0
1	15	39	30	30	0
1	16	39	30	30	0
1	17	39	30	30	0
1	18	39	30	30	0
1	19	39	31	30	1
1	20	39	29	30	-1
1	21	39	31	30	1
1	22	39	29	30	-1
1	1	40	32	32.12	-0.119999999999997
1	2	40	32	31.78	0.219999999999999
1	3	40	32	31.61	0.390000000000001
1	4	40	31	31.43	-0.43
1	5	40	31	31.25	-0.25
1	6	40	33	31.1	1.9
1	7	40	30	30.99	-0.989999999999998
1	8	40	30	30.9	-0.899999999999999
1	9	40	30	30.82	-0.82
1	10	40	31	30.61	0.390000000000001
1	11	40	30	30.43	-0.43
1	12	40	29	30.36	-1.36
1	13	40	33	30.3	2.7
1	14	40	31	30.22	0.780000000000001
1	15	40	30	30.16	-0.16
1	16	40	30	30.11	-0.109999999999999
1	17	40	30	30.07	-0.0700000000000003
1	18	40	30	30.01	-0.0100000000000016
1	19	40	30	29.98	0.0199999999999996
1	20	40	29	29.95	-0.949999999999999
1	21	40	30	29.91	0.0899999999999999
1	22	40	30	29.88	0.120000000000001
1	1	41	30	30.4	-0.399999999999999
1	2	41	31	30.4	0.600000000000001
1	3	41	31	30.4	0.600000000000001
1	4	41	31	30.4	0.600000000000001
1	5	41	30	30.4	-0.399999999999999
1	6	41	30	30.4	-0.399999999999999
1	7	41	31	30.4	0.600000000000001
1	8	41	30	30.39	-0.390000000000001
1	9	41	29	30.39	-1.39
1	10	41	30	30.39	-0.390000000000001
1	11	41	30	30.38	-0.379999999999999
1	12	41	31	30.35	0.649999999999999
1	13	41	32	30.32	1.68
1	14	41	29	30.19	-1.19
1	15	41	30	29.97	0.0300000000000011
1	16	41	30	29.65	0.350000000000001
1	17	41	29	29.37	-0.370000000000001
1	18	41	29	29.09	-0.0899999999999999
1	19	41	30	28.99	1.01
1	20	41	28	28.94	-0.940000000000001
1	21	41	30	28.91	1.09
1	22	41	28	28.9	-0.899999999999999
1	1	42	29	29.03	-0.0300000000000011
1	2	42	29	29.03	-0.0300000000000011
1	3	42	30	29.03	0.969999999999999
1	4	42	29	29.03	-0.0300000000000011
1	5	42	27	29.03	-2.03
1	6	42	29	29.03	-0.0300000000000011
1	7	42	29	29.03	-0.0300000000000011
1	8	42	28	29.03	-1.03
1	9	42	29	29.03	-0.0300000000000011
1	10	42	30	29.03	0.969999999999999
1	11	42	31	29.03	1.97
1	12	42	28	29.02	-1.02
1	13	42	30	29	1
1	14	42	28	28.94	-0.940000000000001
1	15	42	29	28.83	0.170000000000002
1	16	42	29	28.61	0.390000000000001
1	17	42	28	28.31	-0.309999999999999
1	18	42	28	27.73	0.27
1	19	42	27	27.39	-0.390000000000001
1	20	42	27	27.09	-0.0899999999999999
1	21	42	28	26.89	1.11
1	22	42	26	26.82	-0.82
1	1	43	27	27.61	-0.609999999999999
1	2	43	25	27.61	-2.61
1	3	43	25	27.61	-2.61
1	4	43	29	27.61	1.39
1	5	43	27	27.61	-0.609999999999999
1	6	43	28	27.61	0.390000000000001
1	7	43	30	27.61	2.39
1	8	43	27	27.61	-0.609999999999999
1	9	43	27	27.61	-0.609999999999999
1	10	43	28	27.61	0.390000000000001
1	11	43	29	27.61	1.39
1	12	43	27	27.61	-0.609999999999999
1	13	43	27	27.61	-0.609999999999999
1	14	43	28	27.61	0.390000000000001
1	15	43	28	27.61	0.390000000000001
1	16	43	27	27.61	-0.609999999999999
1	17	43	30	27.61	2.39
1	18	43	28	27.59	0.41
1	19	43	25	26.01	-1.01
1	20	43	27	26	1
1	21	43	27	26	1
1	22	43	25	26	-1
1	1	44	28	27.87	0.129999999999999
1	2	44	27	27.87	-0.870000000000001
1	3	44	27	27.87	-0.870000000000001
1	4	44	31	27.87	3.13
1	5	44	28	27.87	0.129999999999999
1	6	44	28	27.87	0.129999999999999
1	7	44	27	27.87	-0.870000000000001
1	8	44	23	27.87	-4.87
1	9	44	27	27.87	-0.870000000000001
1	10	44	29	27.86	1.14
1	11	44	33	27.84	5.16
1	12	44	26	27.82	-1.82
1	13	44	29	27.8	1.2
1	14	44	28	27.73	0.27
1	15	44	27	27.62	-0.620000000000001
1	16	44	26	27.45	-1.45
1	17	44	28	27.25	0.75
1	18	44	27	26.86	0.140000000000001
1	19	44	27	26.6	0.399999999999999
1	20	44	26	26.33	-0.329999999999998
1	21	44	26	26.08	-0.0799999999999983
1	22	44	26	25.94	0.0599999999999987
1	1	45	29	28.23	0.77
1	2	45	27	28.23	-1.23
1	3	45	28	28.23	-0.23
1	4	45	30	28.23	1.77
1	5	45	27	28.23	-1.23
1	6	45	28	28.23	-0.23
1	7	45	31	28.23	2.77
1	8	45	27	28.23	-1.23
1	9	45	28	28.23	-0.23
1	10	45	27	28.28	-1.28
1	11	45	31	28.62	2.38
1	12	45	29	28.64	0.359999999999999
1	13	45	30	28.64	1.36
1	14	45	27	28.64	-1.64
1	15	45	29	28.64	0.359999999999999
1	16	45	28	28.64	-0.640000000000001
1	17	45	29	28.64	0.359999999999999
1	18	45	29	28.64	0.359999999999999
1	19	45	30	28.64	1.36
1	20	45	26	28.64	-2.64
1	21	45	30	28.64	1.36
1	22	45	26	28.64	-2.64
1	1	46	28	28.5	-0.5
1	2	46	27	28.5	-1.5
1	3	46	27	28.5	-1.5
1	4	46	29	28.5	0.5
1	5	46	28	28.5	-0.5
1	6	46	29	28.5	0.5
1	7	46	31	28.5	2.5
1	8	46	30	28.5	1.5
1	9	46	28	28.5	-0.5
1	10	46	29	28.5	0.5
1	11	46	31	28.5	2.5
1	12	46	29	28.5	0.5
1	13	46	29	28.5	0.5
1	14	46	26	28.5	-2.5
1	15	46	29	28.5	0.5
1	16	46	29	28.5	0.5
1	17	46	29	28.5	0.5
1	18	46	29	28.5	0.5
1	19	46	29	28.5	0.5
1	20	46	25	28.5	-3.5
1	21	46	28	28.5	-0.5
1	22	46	28	28.5	-0.5
1	1	47	29	29.26	-0.260000000000002
1	2	47	27	29.26	-2.26
1	3	47	30	29.26	0.739999999999998
1	4	47	31	29.26	1.74
1	5	47	28	29.26	-1.26
1	6	47	29	29.26	-0.260000000000002
1	7	47	30	29.26	0.739999999999998
1	8	47	30	29.26	0.739999999999998
1	9	47	28	29.26	-1.26
1	10	47	30	29.26	0.739999999999998
1	11	47	30	29.26	0.739999999999998
1	12	47	30	29.26	0.739999999999998
1	13	47	30	29.26	0.739999999999998
1	14	47	28	29.26	-1.26
1	15	47	28	29.26	-1.26
1	16	47	31	29.26	1.74
1	17	47	29	29.26	-0.260000000000002
1	18	47	27	29.26	-2.26
1	19	47	31	29.26	1.74
1	20	47	29	29	0
1	21	47	27	27	0
1	22	47	27	27	0
1	1	48	28	28.36	-0.359999999999999
1	2	48	27	28.36	-1.36
1	3	48	28	28.36	-0.359999999999999
1	4	48	29	28.36	0.640000000000001
1	5	48	27	28.36	-1.36
1	6	48	29	28.36	0.640000000000001
1	7	48	29	28.36	0.640000000000001
1	8	48	30	28.36	1.64
1	9	48	26	28.36	-2.36
1	10	48	29	28.36	0.640000000000001
1	11	48	28	28.36	-0.359999999999999
1	12	48	29	28.36	0.640000000000001
1	13	48	29	28.36	0.640000000000001
1	14	48	29	28.36	0.640000000000001
1	15	48	27	28.36	-1.36
1	16	48	30	28.26	1.74
1	17	48	24	27.1	-3.1
1	18	48	28	27.04	0.960000000000001
1	19	48	29	27.04	1.96
1	20	48	26	27.04	-1.04
1	21	48	28	27.04	0.960000000000001
1	22	48	27	27.04	-0.0399999999999991
1	1	49	28	28.31	-0.309999999999999
1	2	49	28	28.31	-0.309999999999999
1	3	49	27	28.31	-1.31
1	4	49	29	28.31	0.690000000000001
1	5	49	27	28.31	-1.31
1	6	49	30	28.31	1.69
1	7	49	28	28.31	-0.309999999999999
1	8	49	29	28.31	0.690000000000001
1	9	49	28	28.31	-0.309999999999999
1	10	49	29	28.3	0.699999999999999
1	11	49	28	28.29	-0.289999999999999
1	12	49	30	28.29	1.71
1	13	49	30	28.27	1.73
1	14	49	27	28.25	-1.25
1	15	49	27	28.21	-1.21
1	16	49	28	28.15	-0.149999999999999
1	17	49	28	28.08	-0.0799999999999983
1	18	49	27	27.9	-0.899999999999999
1	19	49	27	27.71	-0.710000000000001
1	20	49	28	27.38	0.620000000000001
1	21	49	28	26.69	1.31
1	22	49	25	25.67	-0.670000000000002
1	1	50	27	26.81	0.190000000000001
1	2	50	25	26.81	-1.81
1	3	50	28	26.81	1.19
1	4	50	28	26.81	1.19
1	5	50	24	26.81	-2.81
1	6	50	25	26.81	-1.81
1	7	50	26	26.81	-0.809999999999999
1	8	50	27	26.81	0.190000000000001
1	9	50	24	26.81	-2.81
1	10	50	28	26.81	1.19
1	11	50	28	26.81	1.19
1	12	50	27	26.81	0.190000000000001
1	13	50	30	26.81	3.19
1	14	50	30	26.81	3.19
1	15	50	26	26.81	-0.809999999999999
1	16	50	25	26.81	-1.81
1	17	50	28	26.81	1.19
1	18	50	27	26.81	0.190000000000001
1	19	50	26	26.81	-0.809999999999999
1	20	50	27	26.81	0.190000000000001
1	21	50	27	26.81	0.190000000000001
1	22	50	24	24	0
1	1	51	25	25	0
1	2	51	18	25	-7
1	3	51	25	25	0
1	4	51	24	25	-1
1	5	51	25	25	0
1	6	51	27	25	2
1	7	51	26	25	1
1	8	51	19	25	-6
1	9	51	25	25	0
1	10	51	26	25	1
1	11	51	27	25	2
1	12	51	28	25	3
1	13	51	27	25	2
1	14	51	26	25	1
1	15	51	27	25	2
1	16	51	22	25	-3
1	17	51	29	25	4
1	18	51	28	25	3
1	19	51	21	25	-4
1	20	51	25	25	0
1	21	51	26	26	0
1	22	51	27	27	0
1	1	52	26	26.65	-0.649999999999999
1	2	52	24	26.65	-2.65
1	3	52	26	26.65	-0.649999999999999
1	4	52	29	26.65	2.35
1	5	52	28	26.65	1.35
1	6	52	27	26.65	0.350000000000001
1	7	52	24	26.65	-2.65
1	8	52	28	26.65	1.35
1	9	52	28	26.65	1.35
1	10	52	26	26.65	-0.649999999999999
1	11	52	29	26.65	2.35
1	12	52	30	26.65	3.35
1	13	52	28	26.65	1.35
1	14	52	23	26.65	-3.65
1	15	52	27	26.65	0.350000000000001
1	16	52	24	26.65	-2.65
1	17	52	26	26.65	-0.649999999999999
1	18	52	27	27	0
1	19	52	28	27.75	0.25
1	20	52	27	27.75	-0.75
1	21	52	29	27.75	1.25
1	22	52	27	27.75	-0.75
1	1	53	23	24.55	-1.55
1	2	53	20	24.55	-4.55
1	3	53	21	24.55	-3.55
1	4	53	26	24.55	1.45
1	5	53	26	24.55	1.45
1	6	53	27	24.55	2.45
1	7	53	27	24.55	2.45
1	8	53	24	24.55	-0.550000000000001
1	9	53	27	24.55	2.45
1	10	53	22	24.55	-2.55
1	11	53	27	24.55	2.45
1	12	53	27	24.55	2.45
1	13	53	27	24.55	2.45
1	14	53	25	24.55	0.449999999999999
1	15	53	25	24.55	0.449999999999999
1	16	53	24	24.55	-0.550000000000001
1	17	53	24	24.55	-0.550000000000001
1	18	53	24	24.55	-0.550000000000001
1	19	53	25	24.55	0.449999999999999
1	20	53	22	24.55	-2.55
1	21	53	27	24.55	2.45
1	22	53	20	24.55	-4.55
1	1	54	26	25.83	0.170000000000002
1	2	54	25	25.83	-0.829999999999998
1	3	54	26	25.83	0.170000000000002
1	4	54	27	25.84	1.16
1	5	54	25	25.86	-0.859999999999999
1	6	54	26	25.92	0.0799999999999983
1	7	54	26	26.02	-0.0199999999999996
1	8	54	27	26.14	0.859999999999999
1	9	54	25	26.23	-1.23
1	10	54	28	26.34	1.66
1	11	54	26	26.35	-0.350000000000001
1	12	54	28	26.35	1.65
1	13	54	26	26.35	-0.350000000000001
1	14	54	26	26.35	-0.350000000000001
1	15	54	24	26.35	-2.35
1	16	54	26	26.35	-0.350000000000001
1	17	54	29	26.35	2.65
1	18	54	26	26.35	-0.350000000000001
1	19	54	26	26.35	-0.350000000000001
1	20	54	25	26.35	-1.35
1	21	54	29	26.35	2.65
1	22	54	24	26.35	-2.35
2	23	1	28	27.72	0.280000000000001
2	24	1	24	27.72	-3.72
2	25	1	29	27.72	1.28
2	26	1	30	27.72	2.28
2	27	1	25	27.72	-2.72
2	28	1	30	27.72	2.28
2	29	1	28	27.69	0.309999999999999
2	30	1	26	26.84	-0.84
2	31	1	27	26.83	0.170000000000002
2	32	1	26	26.83	-0.829999999999998
2	33	1	27	26.83	0.170000000000002
2	34	1	28	26.83	1.17
2	35	1	27	26.83	0.170000000000002
2	23	2	28	26.61	1.39
2	24	2	27	26.61	0.390000000000001
2	25	2	26	26.61	-0.609999999999999
2	26	2	27	26.61	0.390000000000001
2	27	2	25	26.63	-1.63
2	28	2	28	27.21	0.789999999999999
2	29	2	27	27.24	-0.239999999999998
2	30	2	28	27.24	0.760000000000002
2	31	2	29	27.24	1.76
2	32	2	23	27.24	-4.24
2	33	2	28	27.24	0.760000000000002
2	34	2	28	27.24	0.760000000000002
2	35	2	27	27.24	-0.239999999999998
2	23	3	26	28.25	-2.25
2	24	3	28	28.25	-0.25
2	25	3	30	28.25	1.75
2	26	3	29	28.25	0.75
2	27	3	26	26.67	-0.670000000000002
2	28	3	26	26.67	-0.670000000000002
2	29	3	27	26.67	0.329999999999998
2	30	3	28	26.67	1.33
2	31	3	28	26.67	1.33
2	32	3	25	26.67	-1.67
2	33	3	26	26.67	-0.670000000000002
2	34	3	25	26.67	-1.67
2	35	3	29	26.67	2.33
2	23	4	28	28.5	-0.5
2	24	4	27	28.5	-1.5
2	25	4	29	28.5	0.5
2	26	4	29	28.5	0.5
2	27	4	29	28.5	0.5
2	28	4	29	28.5	0.5
2	29	4	25	26	-1
2	30	4	27	26	1
2	31	4	27	26	1
2	32	4	22	26	-4
2	33	4	27	26	1
2	34	4	26	26	0
2	35	4	28	26	2
2	23	5	29	29.75	-0.75
2	24	5	31	29.75	1.25
2	25	5	29	29.75	-0.75
2	26	5	30	29.75	0.25
2	27	5	28	28	0
2	28	5	28	27.75	0.25
2	29	5	28	27.75	0.25
2	30	5	26	27.75	-1.75
2	31	5	28	27.75	0.25
2	32	5	28	27.75	0.25
2	33	5	27	27.75	-0.75
2	34	5	27	27.75	-0.75
2	35	5	30	27.75	2.25
2	23	6	31	30.35	0.649999999999999
2	24	6	31	30.34	0.66
2	25	6	31	30.33	0.670000000000002
2	26	6	29	30.31	-1.31
2	27	6	29	30.23	-1.23
2	28	6	31	30.02	0.98
2	29	6	29	29.69	-0.690000000000001
2	30	6	29	29.01	-0.0100000000000016
2	31	6	29	28.29	0.710000000000001
2	32	6	26	27.25	-1.25
2	33	6	27	27.11	-0.109999999999999
2	34	6	26	27.04	-1.04
2	35	6	29	27.03	1.97
2	23	7	29	29.83	-0.829999999999998
2	24	7	30	29.83	0.170000000000002
2	25	7	31	29.83	1.17
2	26	7	31	29.83	1.17
2	27	7	26	29.83	-3.83
2	28	7	32	29.83	2.17
2	29	7	28	28	0
2	30	7	28	28	0
2	31	7	29	28	1
2	32	7	26	28	-2
2	33	7	28	28	0
2	34	7	28	28	0
2	35	7	29	28	1
2	23	8	31	29.33	1.67
2	24	8	28	29.33	-1.33
2	25	8	28	29.33	-1.33
2	26	8	32	29.33	2.67
2	27	8	27	29.33	-2.33
2	28	8	32	29.33	2.67
2	29	8	27	29.33	-2.33
2	30	8	28	29.33	-1.33
2	31	8	31	29.33	1.67
2	32	8	26	27.5	-1.5
2	33	8	28	27.5	0.5
2	34	8	27	27.5	-0.5
2	35	8	29	27.5	1.5
2	23	9	29	29.44	-0.440000000000001
2	24	9	27	29.44	-2.44
2	25	9	30	29.44	0.559999999999999
2	26	9	31	29.44	1.56
2	27	9	30	29.44	0.559999999999999
2	28	9	31	29.44	1.56
2	29	9	29	29.44	-0.440000000000001
2	30	9	28	29.44	-1.44
2	31	9	30	29.44	0.559999999999999
2	32	9	25	27	-2
2	33	9	27	27	0
2	34	9	27	27	0
2	35	9	29	27	2
2	23	10	31	29.53	1.47
2	24	10	27	29.52	-2.52
2	25	10	29	29.5	-0.5
2	26	10	31	29.45	1.55
2	27	10	29	29.31	-0.309999999999999
2	28	10	30	28.96	1.04
2	29	10	28	28.42	-0.420000000000002
2	30	10	26	27.41	-1.41
2	31	10	28	26.41	1.59
2	32	10	25	25.06	-0.0599999999999987
2	33	10	23	24.88	-1.88
2	34	10	25	24.78	0.219999999999999
2	35	10	26	24.76	1.24
2	23	11	29	28.26	0.739999999999998
2	24	11	28	28.26	-0.260000000000002
2	25	11	29	28.26	0.739999999999998
2	26	11	27	28.26	-1.26
2	27	11	28	28.25	-0.25
2	28	11	27	28.25	-1.25
2	29	11	30	28.25	1.75
2	30	11	28	28.23	-0.23
2	31	11	28	27.98	0.0199999999999996
2	32	11	27	27.01	-0.0100000000000016
2	33	11	26	27	-1
2	34	11	25	27	-2
2	35	11	30	27	3
2	23	12	30	30.17	-0.170000000000002
2	24	12	30	30.17	-0.170000000000002
2	25	12	30	30.17	-0.170000000000002
2	26	12	30	30.17	-0.170000000000002
2	27	12	30	30.17	-0.170000000000002
2	28	12	31	30.17	0.829999999999998
2	29	12	30	30	0
2	30	12	27	27.83	-0.829999999999998
2	31	12	30	27.83	2.17
2	32	12	25	27.83	-2.83
2	33	12	28	27.83	0.170000000000002
2	34	12	27	27.83	-0.829999999999998
2	35	12	30	27.83	2.17
2	23	13	31	31.57	-0.57
2	24	13	32	31.57	0.43
2	25	13	31	31.57	-0.57
2	26	13	31	31.57	-0.57
2	27	13	31	31.57	-0.57
2	28	13	33	31.57	1.43
2	29	13	32	31.57	0.43
2	30	13	30	30.18	-0.18
2	31	13	31	30.17	0.829999999999998
2	32	13	28	30.17	-2.17
2	33	13	31	30.17	0.829999999999998
2	34	13	30	30.17	-0.170000000000002
2	35	13	31	30.17	0.829999999999998
2	23	14	31	31.47	-0.469999999999999
2	24	14	32	31.46	0.539999999999999
2	25	14	32	31.45	0.550000000000001
2	26	14	31	31.41	-0.41
2	27	14	31	31.34	-0.34
2	28	14	32	31.19	0.809999999999999
2	29	14	30	30.99	-0.989999999999998
2	30	14	30	30.68	-0.68
2	31	14	32	30.36	1.64
2	32	14	29	29.8	-0.800000000000001
2	33	14	29	29.69	-0.690000000000001
2	34	14	29	29.6	-0.600000000000001
2	35	14	31	29.58	1.42
2	23	15	30	31.33	-1.33
2	24	15	32	31.33	0.670000000000002
2	25	15	31	31.33	-0.329999999999998
2	26	15	32	31.33	0.670000000000002
2	27	15	31	31.33	-0.329999999999998
2	28	15	32	31.33	0.670000000000002
2	29	15	30	30.15	-0.149999999999999
2	30	15	30	30.14	-0.140000000000001
2	31	15	31	30.14	0.859999999999999
2	32	15	30	30.14	-0.140000000000001
2	33	15	30	30.14	-0.140000000000001
2	34	15	30	30.14	-0.140000000000001
2	35	15	30	30.14	-0.140000000000001
2	23	16	31	29.33	1.67
2	24	16	28	29.33	-1.33
2	25	16	28	29.33	-1.33
2	26	16	30	29.33	0.670000000000002
2	27	16	29	29.33	-0.329999999999998
2	28	16	30	29.33	0.670000000000002
2	29	16	29	29	0
2	30	16	26	26.83	-0.829999999999998
2	31	16	30	26.83	3.17
2	32	16	24	26.83	-2.83
2	33	16	27	26.83	0.170000000000002
2	34	16	27	26.83	0.170000000000002
2	35	16	27	26.83	0.170000000000002
2	23	17	30	29.56	0.440000000000001
2	24	17	30	29.56	0.440000000000001
2	25	17	28	29.56	-1.56
2	26	17	32	29.56	2.44
2	27	17	28	29.56	-1.56
2	28	17	30	29.56	0.440000000000001
2	29	17	30	29.56	0.440000000000001
2	30	17	28	29.56	-1.56
2	31	17	30	29.56	0.440000000000001
2	32	17	26	27.5	-1.5
2	33	17	27	27.5	-0.5
2	34	17	27	27.5	-0.5
2	35	17	30	27.5	2.5
2	23	18	30	29.39	0.609999999999999
2	24	18	28	29.39	-1.39
2	25	18	30	29.39	0.609999999999999
2	26	18	29	29.39	-0.390000000000001
2	27	18	28	29.39	-1.39
2	28	18	32	29.39	2.61
2	29	18	31	29.39	1.61
2	30	18	27	29.38	-2.38
2	31	18	29	28.91	0.0899999999999999
2	32	18	22	24.5	-2.5
2	33	18	25	24.5	0.5
2	34	18	23	24.5	-1.5
2	35	18	28	24.5	3.5
2	23	19	24	24.08	-0.0799999999999983
2	24	19	26	25.29	0.710000000000001
2	25	19	24	25.66	-1.66
2	26	19	28	25.92	2.08
2	27	19	26	26.04	-0.0399999999999991
2	28	19	24	26.1	-2.1
2	29	19	25	26.12	-1.12
2	30	19	26	26.13	-0.129999999999999
2	31	19	28	26.13	1.87
2	32	19	25	26.13	-1.13
2	33	19	28	26.13	1.87
2	34	19	24	26.13	-2.13
2	35	19	28	26.13	1.87
2	23	20	28	28.36	-0.359999999999999
2	24	20	29	28.36	0.640000000000001
2	25	20	28	28.36	-0.359999999999999
2	26	20	29	28.36	0.640000000000001
2	27	20	27	28.36	-1.36
2	28	20	30	28.36	1.64
2	29	20	27	28.36	-1.36
2	30	20	29	28.36	0.640000000000001
2	31	20	28	28.36	-0.359999999999999
2	32	20	28	28.36	-0.359999999999999
2	33	20	29	28.36	0.640000000000001
2	34	20	26	26	0
2	35	20	26	26	0
2	23	21	29	30.5	-1.5
2	24	21	32	30.5	1.5
2	25	21	29	30.5	-1.5
2	26	21	32	30.5	1.5
2	27	21	30	30.5	-0.5
2	28	21	31	30.5	0.5
2	29	21	30	30.5	-0.5
2	30	21	31	30.5	0.5
2	31	21	30	30	0
2	32	21	29	29	0
2	33	21	29	29	0
2	34	21	29	29	0
2	35	21	29	29	0
2	23	22	31	31.5	-0.5
2	24	22	32	31.5	0.5
2	25	22	31	31.5	-0.5
2	26	22	32	31.5	0.5
2	27	22	31	31.5	-0.5
2	28	22	32	31.5	0.5
2	29	22	31	31.5	-0.5
2	30	22	32	31.5	0.5
2	31	22	31	31	0
2	32	22	29	30.25	-1.25
2	33	22	29	30.25	-1.25
2	34	22	31	30.25	0.75
2	35	22	32	30.25	1.75
2	23	23	33	32.83	0.170000000000002
2	24	23	32	32.31	-0.310000000000002
2	25	23	32	32.07	-0.0700000000000003
2	26	23	32	31.83	0.170000000000002
2	27	23	31	31.66	-0.66
2	28	23	33	31.55	1.45
2	29	23	31	31.49	-0.489999999999998
2	30	23	31	31.44	-0.440000000000001
2	31	23	32	31.41	0.59
2	32	23	32	31.37	0.629999999999999
2	33	23	30	31.36	-1.36
2	34	23	31	31.35	-0.350000000000001
2	35	23	32	31.35	0.649999999999999
2	23	24	32	32.04	-0.0399999999999991
2	24	24	32	31.96	0.0399999999999991
2	25	24	32	31.91	0.0899999999999999
2	26	24	32	31.83	0.170000000000002
2	27	24	31	31.75	-0.75
2	28	24	32	31.68	0.32
2	29	24	32	31.63	0.370000000000001
2	30	24	32	31.59	0.41
2	31	24	31	31.56	-0.559999999999999
2	32	24	31	31.52	-0.52
2	33	24	32	31.51	0.489999999999998
2	34	24	31	31.5	-0.5
2	35	24	32	31.5	0.5
2	23	25	34	32.97	1.03
2	24	25	32	32.72	-0.719999999999999
2	25	25	32	32.52	-0.520000000000003
2	26	25	32	32.2	-0.200000000000003
2	27	25	31	31.8	-0.800000000000001
2	28	25	33	31.34	1.66
2	29	25	31	30.98	0.0199999999999996
2	30	25	30	30.57	-0.57
2	31	25	31	30.24	0.760000000000002
2	32	25	29	29.65	-0.649999999999999
2	33	25	29	29.49	-0.489999999999998
2	34	25	28	29.3	-1.3
2	35	25	31	29.22	1.78
2	23	27	28	29.67	-1.67
2	24	27	30	29.67	0.329999999999998
2	25	27	30	29.67	0.329999999999998
2	26	27	31	29.67	1.33
2	27	27	29	29.67	-0.670000000000002
2	28	27	30	29.67	0.329999999999998
2	29	27	26	26	0
2	30	27	23	25.83	-2.83
2	31	27	30	25.83	4.17
2	32	27	22	25.83	-3.83
2	33	27	26	25.83	0.170000000000002
2	34	27	24	25.83	-1.83
2	35	27	30	25.83	4.17
2	23	28	22	24.67	-2.67
2	24	28	20	24.67	-4.67
2	25	28	25	24.67	0.329999999999998
2	26	28	27	24.67	2.33
2	27	28	29	24.67	4.33
2	28	28	24	24.67	-0.670000000000002
2	29	28	23	24.67	-1.67
2	30	28	24	24.67	-0.670000000000002
2	31	28	28	24.67	3.33
2	32	28	24	24	0
2	33	28	22	22.33	-0.329999999999998
2	34	28	20	22.33	-2.33
2	35	28	25	22.33	2.67
2	23	29	27	27.15	-0.149999999999999
2	24	29	26	27.15	-1.15
2	25	29	28	27.15	0.850000000000001
2	26	29	28	27.15	0.850000000000001
2	27	29	27	27.15	-0.149999999999999
2	28	29	28	27.15	0.850000000000001
2	29	29	26	27.15	-1.15
2	30	29	28	27.15	0.850000000000001
2	31	29	29	27.15	1.85
2	32	29	24	27.15	-3.15
2	33	29	27	27.15	-0.149999999999999
2	34	29	27	27.15	-0.149999999999999
2	35	29	28	27.15	0.850000000000001
2	23	30	30	30.25	-0.25
2	24	30	31	30.25	0.75
2	25	30	30	30.25	-0.25
2	26	30	31	30.25	0.75
2	27	30	29	30.25	-1.25
2	28	30	32	30.25	1.75
2	29	30	29	30.25	-1.25
2	30	30	30	30.25	-0.25
2	31	30	30	30	0
2	32	30	26	28.25	-2.25
2	33	30	29	28.25	0.75
2	34	30	28	28.25	-0.25
2	35	30	30	28.25	1.75
2	23	31	30	31.49	-1.49
2	24	31	32	31.49	0.510000000000002
2	25	31	32	31.49	0.510000000000002
2	26	31	32	31.49	0.510000000000002
2	27	31	32	31.49	0.510000000000002
2	28	31	32	31.49	0.510000000000002
2	29	31	30	31.48	-1.48
2	30	31	32	31.41	0.59
2	31	31	31	31.19	-0.190000000000001
2	32	31	30	29.76	0.239999999999998
2	33	31	29	29.47	-0.469999999999999
2	34	31	29	29.37	-0.370000000000001
2	35	31	30	29.36	0.640000000000001
2	23	32	32	32.33	-0.329999999999998
2	24	32	32	32.33	-0.329999999999998
2	25	32	33	32.33	0.670000000000002
2	26	32	33	32.33	0.670000000000002
2	27	32	31	32.33	-1.33
2	28	32	33	32.33	0.670000000000002
2	29	32	32	32.33	-0.329999999999998
2	30	32	32	32.33	-0.329999999999998
2	31	32	33	32.33	0.670000000000002
2	32	32	30	30.5	-0.5
2	33	32	30	30.5	-0.5
2	34	32	30	30.5	-0.5
2	35	32	32	30.5	1.5
2	23	33	31	31.78	-0.780000000000001
2	24	33	32	31.78	0.219999999999999
2	25	33	31	31.78	-0.780000000000001
2	26	33	34	31.77	2.23
2	27	33	30	31.76	-1.76
2	28	33	33	31.69	1.31
2	29	33	31	31.5	-0.5
2	30	33	31	31.06	-0.0599999999999987
2	31	33	31	30.72	0.280000000000001
2	32	33	30	30.55	-0.550000000000001
2	33	33	31	30.54	0.460000000000001
2	34	33	30	30.54	-0.539999999999999
2	35	33	31	30.54	0.460000000000001
2	23	34	31	31.33	-0.329999999999998
2	24	34	31	31.33	-0.329999999999998
2	25	34	30	31.33	-1.33
2	26	34	33	31.33	1.67
2	27	34	31	31.33	-0.329999999999998
2	28	34	32	31.33	0.670000000000002
2	29	34	30	30	0
2	30	34	30	29.83	0.170000000000002
2	31	34	31	29.83	1.17
2	32	34	29	29.83	-0.829999999999998
2	33	34	30	29.83	0.170000000000002
2	34	34	28	29.83	-1.83
2	35	34	31	29.83	1.17
2	23	36	27	27.83	-0.829999999999998
2	24	36	29	27.83	1.17
2	25	36	27	27.83	-0.829999999999998
2	26	36	27	27.83	-0.829999999999998
2	27	36	27	27.83	-0.829999999999998
2	28	36	30	27.83	2.17
2	29	36	26	26	0
2	30	36	20	24	-4
2	31	36	26	24	2
2	32	36	22	24	-2
2	33	36	25	24	1
2	34	36	24	24	0
2	35	36	27	24	3
2	23	37	27	27	0
2	24	37	29	27	2
2	25	37	27	27	0
2	26	37	28	27	1
2	27	37	26	27	-1
2	28	37	26	27	-1
2	29	37	27	27	0
2	30	37	26	27	-1
2	31	37	27	27	0
2	32	37	25	25	0
2	33	37	21	24	-3
2	34	37	24	24	0
2	35	37	27	24	3
2	23	38	29	30.76	-1.76
2	24	38	32	30.75	1.25
2	25	38	31	30.73	0.27
2	26	38	32	30.66	1.34
2	27	38	29	30.45	-1.45
2	28	38	30	29.93	0.0700000000000003
2	29	38	30	29.23	0.77
2	30	38	27	28.28	-1.28
2	31	38	29	27.67	1.33
2	32	38	26	27.18	-1.18
2	33	38	26	27.14	-1.14
2	34	38	27	27.12	-0.120000000000001
2	35	38	29	27.12	1.88
2	23	39	30	30.67	-0.670000000000002
2	24	39	31	30.67	0.329999999999998
2	25	39	31	30.67	0.329999999999998
2	26	39	31	30.67	0.329999999999998
2	27	39	30	30.67	-0.670000000000002
2	28	39	31	30.67	0.329999999999998
2	29	39	29	29	0
2	30	39	28	28.83	-0.829999999999998
2	31	39	31	28.83	2.17
2	32	39	28	28.83	-0.829999999999998
2	33	39	28	28.83	-0.829999999999998
2	34	39	28	28.83	-0.829999999999998
2	35	39	30	28.83	1.17
2	23	40	30	30.25	-0.25
2	24	40	31	30.25	0.75
2	25	40	30	30.25	-0.25
2	26	40	31	30.25	0.75
2	27	40	31	30.25	0.75
2	28	40	32	30.25	1.75
2	29	40	31	30.25	0.75
2	30	40	29	30.25	-1.25
2	31	40	30	30.25	-0.25
2	32	40	29	30.25	-1.25
2	33	40	31	30.25	0.75
2	34	40	28	30.25	-2.25
2	35	40	31	31	0
2	23	41	29	30.26	-1.26
2	24	41	31	30.26	0.739999999999998
2	25	41	29	30.26	-1.26
2	26	41	30	30.26	-0.260000000000002
2	27	41	30	30.26	-0.260000000000002
2	28	41	33	30.26	2.74
2	29	41	30	30.26	-0.260000000000002
2	30	41	30	30.21	-0.210000000000001
2	31	41	30	29.92	0.0799999999999983
2	32	41	28	29.51	-1.51
2	33	41	32	29.51	2.49
2	34	41	27	29.51	-2.51
2	35	41	31	29.51	1.49
2	23	42	30	30	0
2	24	42	29	30	-1
2	25	42	30	30	0
2	26	42	32	30	2
2	27	42	29	30	-1
2	28	42	31	30	1
2	29	42	30	30	0
2	30	42	29	30	-1
2	31	42	30	30	0
2	32	42	29	29	0
2	33	42	28	28	0
2	34	42	28	28	0
2	35	42	28	28	0
2	23	43	26	27.84	-1.84
2	24	43	28	27.84	0.16
2	25	43	28	27.84	0.16
2	26	43	30	27.84	2.16
2	27	43	27	27.84	-0.84
2	28	43	28	27.82	0.18
2	29	43	26	26.58	-0.579999999999998
2	30	43	26	26.57	-0.57
2	31	43	28	26.57	1.43
2	32	43	25	26.57	-1.57
2	33	43	28	26.57	1.43
2	34	43	26	26.57	-0.57
2	35	43	27	26.57	0.43
2	23	44	26	26.11	-0.109999999999999
2	24	44	28	26.11	1.89
2	25	44	26	26.11	-0.109999999999999
2	26	44	28	26.11	1.89
2	27	44	27	26.11	0.890000000000001
2	28	44	28	26.11	1.89
2	29	44	26	26.11	-0.109999999999999
2	30	44	19	26.11	-7.11
2	31	44	27	26.11	0.890000000000001
2	32	44	21	22.75	-1.75
2	33	44	21	22.75	-1.75
2	34	44	22	22.75	-0.75
2	35	44	27	22.75	4.25
2	23	45	27	29.62	-2.62
2	24	45	31	29.62	1.38
2	25	45	28	29.62	-1.62
2	26	45	31	29.62	1.38
2	27	45	28	29.62	-1.62
2	28	45	31	29.62	1.38
2	29	45	30	29.62	0.379999999999999
2	30	45	31	29.62	1.38
2	31	45	28	28	0
2	32	45	25	25.25	-0.25
2	33	45	24	25.25	-1.25
2	34	45	24	25.25	-1.25
2	35	45	28	25.25	2.75
2	23	46	30	30.5	-0.5
2	24	46	30	30.5	-0.5
2	25	46	31	30.5	0.5
2	26	46	31	30.5	0.5
2	27	46	30	30.5	-0.5
2	28	46	31	30.5	0.5
2	29	46	27	28.14	-1.14
2	30	46	28	28.14	-0.140000000000001
2	31	46	31	28.14	2.86
2	32	46	27	28.14	-1.14
2	33	46	26	28.14	-2.14
2	34	46	30	28.14	1.86
2	35	46	28	28.14	-0.140000000000001
2	23	47	29	29.22	-0.219999999999999
2	24	47	28	29.22	-1.22
2	25	47	30	29.22	0.780000000000001
2	26	47	30	29.22	0.780000000000001
2	27	47	30	29.22	0.780000000000001
2	28	47	30	29.22	0.780000000000001
2	29	47	27	29.22	-2.22
2	30	47	29	29.22	-0.219999999999999
2	31	47	30	29.21	0.789999999999999
2	32	47	26	27.26	-1.26
2	33	47	29	27.25	1.75
2	34	47	27	27.25	-0.25
2	35	47	27	27.25	-0.25
2	23	48	29	28.11	0.890000000000001
2	24	48	27	28.11	-1.11
2	25	48	27	28.11	-1.11
2	26	48	29	28.11	0.890000000000001
2	27	48	28	28.11	-0.109999999999999
2	28	48	29	28.11	0.890000000000001
2	29	48	27	28.11	-1.11
2	30	48	28	28.11	-0.109999999999999
2	31	48	29	28.09	0.91
2	32	48	26	27.02	-1.02
2	33	48	28	27	1
2	34	48	25	27	-2
2	35	48	29	27	2
2	23	49	27	27.91	-0.91
2	24	49	24	27.91	-3.91
2	25	49	28	27.91	0.0899999999999999
2	26	49	29	27.91	1.09
2	27	49	28	27.91	0.0899999999999999
2	28	49	30	27.91	2.09
2	29	49	28	27.91	0.0899999999999999
2	30	49	28	27.91	0.0899999999999999
2	31	49	29	27.91	1.09
2	32	49	28	27.91	0.0899999999999999
2	33	49	28	27.91	0.0899999999999999
2	34	49	27	27	0
2	35	49	27	27	0
2	23	50	27	27.33	-0.329999999999998
2	24	50	25	27.33	-2.33
2	25	50	27	27.33	-0.329999999999998
2	26	50	29	27.33	1.67
2	27	50	27	27.33	-0.329999999999998
2	28	50	29	27.33	1.67
2	29	50	27	27	0
2	30	50	23	26.17	-3.17
2	31	50	28	26.17	1.83
2	32	50	26	26.17	-0.170000000000002
2	33	50	26	26.17	-0.170000000000002
2	34	50	26	26.17	-0.170000000000002
2	35	50	28	26.17	1.83
2	23	51	27	29	-2
2	24	51	30	29	1
2	25	51	30	29	1
2	26	51	31	29	2
2	27	51	27	29	-2
2	28	51	29	28.99	0.0100000000000016
2	29	51	26	26	0
2	30	51	25	24.83	0.170000000000002
2	31	51	25	24.83	0.170000000000002
2	32	51	24	24.83	-0.829999999999998
2	33	51	24	24.83	-0.829999999999998
2	34	51	24	24.83	-0.829999999999998
2	35	51	27	24.83	2.17
2	23	52	28	26.83	1.17
2	24	52	24	26.83	-2.83
2	25	52	28	26.83	1.17
2	26	52	28	26.83	1.17
2	27	52	26	26.83	-0.829999999999998
2	28	52	27	26.83	0.170000000000002
2	29	52	25	26.57	-1.57
2	30	52	28	26.57	1.43
2	31	52	28	26.57	1.43
2	32	52	26	26.57	-0.57
2	33	52	27	26.57	0.43
2	34	52	26	26.57	-0.57
2	35	52	26	26.57	-0.57
2	23	53	25	24.5	0.5
2	24	53	24	24.51	-0.510000000000002
2	25	53	28	26.36	1.64
2	26	53	27	26.36	0.640000000000001
2	27	53	26	26.36	-0.359999999999999
2	28	53	28	26.36	1.64
2	29	53	24	26.36	-2.36
2	30	53	24	26.36	-2.36
2	31	53	27	26.36	0.640000000000001
2	32	53	26	26.36	-0.359999999999999
2	33	53	27	26.36	0.640000000000001
2	34	53	26	26.36	-0.359999999999999
2	35	53	27	26.36	0.640000000000001
2	23	54	27	25.54	1.46
2	24	54	24	25.54	-1.54
2	25	54	25	25.54	-0.539999999999999
2	26	54	27	25.54	1.46
2	27	54	27	25.54	1.46
2	28	54	27	25.54	1.46
2	29	54	28	25.54	2.46
2	30	54	20	25.54	-5.54
2	31	54	27	25.54	1.46
2	32	54	26	25.54	0.460000000000001
2	33	54	22	25.54	-3.54
2	34	54	23	25.54	-2.54
2	35	54	29	25.54	3.46
5	36	1	25	28.35	-3.35
5	37	1	28	28.35	-0.350000000000001
5	38	1	30	28.35	1.65
5	39	1	31	28.29	2.71
5	40	1	27	27.86	-0.859999999999999
5	41	1	27	26.68	0.32
5	42	1	26	26.07	-0.0700000000000003
5	43	1	27	25.85	1.15
5	44	1	25	25.84	-0.84
5	45	1	27	25.84	1.16
5	46	1	23	25.84	-2.84
5	47	1	27	25.84	1.16
5	48	1	26	25.84	0.16
5	36	2	26	28.43	-2.43
5	37	2	30	28.43	1.57
5	38	2	29	28.43	0.57
5	39	2	33	28.43	4.57
5	40	2	26	28.43	-2.43
5	41	2	26	28.43	-2.43
5	42	2	29	28.43	0.57
5	43	2	28	28	0
5	44	2	26	26	0
5	45	2	25	26	-1
5	46	2	25	26	-1
5	47	2	26	26	0
5	48	2	28	26	2
5	36	3	26	27.09	-1.09
5	37	3	27	27.09	-0.0899999999999999
5	38	3	26	27.09	-1.09
5	39	3	28	27.09	0.91
5	40	3	29	27.09	1.91
5	41	3	25	27.09	-2.09
5	42	3	28	27.09	0.91
5	43	3	28	27.09	0.91
5	44	3	25	27.09	-2.09
5	45	3	29	27.09	1.91
5	46	3	27	27.07	-0.0700000000000003
5	47	3	26	26	0
5	48	3	20	20	0
5	36	4	26	26.67	-0.670000000000002
5	37	4	25	26.67	-1.67
5	38	4	27	26.67	0.329999999999998
5	39	4	29	26.67	2.33
5	40	4	24	26.67	-2.67
5	41	4	29	26.67	2.33
5	42	4	27	26.67	0.329999999999998
5	43	4	28	26.67	1.33
5	44	4	24	26.67	-2.67
5	45	4	28	26.67	1.33
5	46	4	26	26.67	-0.670000000000002
5	47	4	27	26.67	0.329999999999998
5	48	4	24	24	0
5	36	5	27	28.62	-1.62
5	37	5	29	28.62	0.379999999999999
5	38	5	30	28.62	1.38
5	39	5	30	28.62	1.38
5	40	5	26	28.62	-2.62
5	41	5	28	28.62	-0.620000000000001
5	42	5	28	28.62	-0.620000000000001
5	43	5	31	28.62	2.38
5	44	5	26	26.4	-0.399999999999999
5	45	5	29	26.4	2.6
5	46	5	24	26.4	-2.4
5	47	5	26	26.4	-0.399999999999999
5	48	5	27	26.4	0.600000000000001
5	36	6	28	29	-1
5	37	6	31	29	2
5	38	6	26	29	-3
5	39	6	29	29	0
5	40	6	27	29	-2
5	41	6	30	29	1
5	42	6	30	29	1
5	43	6	31	28.99	2.01
5	44	6	27	27.43	-0.43
5	45	6	29	27.4	1.6
5	46	6	26	27.4	-1.4
5	47	6	27	27.4	-0.399999999999999
5	48	6	28	27.4	0.600000000000001
5	36	7	27	27	0
5	37	7	30	29.42	0.579999999999998
5	38	7	30	29.42	0.579999999999998
5	39	7	29	29.42	-0.420000000000002
5	40	7	29	29.42	-0.420000000000002
5	41	7	30	29.42	0.579999999999998
5	42	7	29	29.42	-0.420000000000002
5	43	7	31	29.42	1.58
5	44	7	29	29.42	-0.420000000000002
5	45	7	30	29.42	0.579999999999998
5	46	7	28	29.42	-1.42
5	47	7	29	29.42	-0.420000000000002
5	48	7	29	29.42	-0.420000000000002
5	36	8	27	29.75	-2.75
5	37	8	31	29.75	1.25
5	38	8	29	29.75	-0.75
5	39	8	29	29.75	-0.75
5	40	8	29	29.75	-0.75
5	41	8	31	29.75	1.25
5	42	8	31	29.75	1.25
5	43	8	31	29.75	1.25
5	44	8	27	27.8	-0.800000000000001
5	45	8	28	27.8	0.199999999999999
5	46	8	27	27.8	-0.800000000000001
5	47	8	30	27.8	2.2
5	48	8	27	27.8	-0.800000000000001
5	36	9	29	29.67	-0.670000000000002
5	37	9	30	29.67	0.329999999999998
5	38	9	30	29.67	0.329999999999998
5	39	9	29	29	0
5	40	9	24	28.22	-4.22
5	41	9	30	28.22	1.78
5	42	9	31	28.22	2.78
5	43	9	29	28.22	0.780000000000001
5	44	9	27	28.22	-1.22
5	45	9	29	28.22	0.780000000000001
5	46	9	27	28.22	-1.22
5	47	9	29	28.22	0.780000000000001
5	48	9	28	28.22	-0.219999999999999
5	36	10	26	27.75	-1.75
5	37	10	30	27.75	2.25
5	38	10	26	27.75	-1.75
5	39	10	31	27.75	3.25
5	40	10	24	27.75	-3.75
5	41	10	27	27.75	-0.75
5	42	10	33	27.75	5.25
5	43	10	26	27.75	-1.75
5	44	10	26	27.75	-1.75
5	45	10	28	27.75	0.25
5	46	10	26	27.75	-1.75
5	47	10	30	27.75	2.25
5	48	10	25	25	0
5	36	11	25	28.49	-3.49
5	37	11	30	28.49	1.51
5	38	11	29	28.49	0.510000000000002
5	39	11	31	28.49	2.51
5	40	11	27	28.48	-1.48
5	41	11	29	28.42	0.579999999999998
5	42	11	28	28.17	-0.170000000000002
5	43	11	27	26.89	0.109999999999999
5	44	11	26	26.64	-0.640000000000001
5	45	11	28	26.62	1.38
5	46	11	25	26.61	-1.61
5	47	11	29	26.61	2.39
5	48	11	25	26.61	-1.61
5	36	12	28	29.23	-1.23
5	37	12	31	29.23	1.77
5	38	12	30	29.23	0.77
5	39	12	28	29.23	-1.23
5	40	12	28	29.23	-1.23
5	41	12	30	29.23	0.77
5	42	12	30	29.23	0.77
5	43	12	30	29.23	0.77
5	44	12	30	29.23	0.77
5	45	12	30	29.23	0.77
5	46	12	27	29.23	-2.23
5	47	12	28	29.23	-1.23
5	48	12	30	29.23	0.77
5	36	13	27	28.8	-1.8
5	37	13	31	28.8	2.2
5	38	13	30	28.8	1.2
5	39	13	28	28.8	-0.800000000000001
5	40	13	28	28.8	-0.800000000000001
5	41	13	30	30	0
5	42	13	30	30	0
5	43	13	32	30	2
5	44	13	29	30	-1
5	45	13	29	30	-1
5	46	13	30	30	0
5	47	13	30	30	0
5	48	13	30	30	0
5	36	14	28	29.28	-1.28
5	37	14	32	29.28	2.72
5	38	14	30	29.28	0.719999999999999
5	39	14	29	29.28	-0.280000000000001
5	40	14	28	29.28	-1.28
5	41	14	28	29.28	-1.28
5	42	14	28	29.28	-1.28
5	43	14	31	29.28	1.72
5	44	14	29	29.28	-0.280000000000001
5	45	14	30	29.27	0.73
[truncated: 998,000+ more rows]
